# Supplementary material for: Essential oil-derived compounds target core fatigue-related genes: A network pharmacology and molecular Docking approach
Source: PLoS One. 2025 May 28;20(5):e0314125. doi: 10.1371/journal.pone.0314125 (PMC12118864; doi:10.1371/journal.pone.0314125)
Supplement: S1 Table — (XLSX) [file pone.0314125.s001.xlsx]

## Sheet: R. officinalis,
Rosmarinus officinalis	Rosmarinic Acid	1,8-Cineole	Camphor	⍺-Pinene	β-Pinene	Bornyl Acetate	Camphene		Limonene	Borneol	Terpinen-4-ol	⍺-Terpineol	β-caryophyllene	p-cymene	β-myrcene	α-terpinene	γ-terpinene	Verbenone	Linalool	Terpinolene	α-thujene	α-phellandrene	Myrcene	Myrtenol	Methyl eugenol	Chrysanthenone	α-humulene	β-Caryophyllene oxide	Geraniol	Bornly Acetate	⍺-Bisabolol	β-Copaene	Germacrene-D	δ-Cadinene	Pinocarvone	Sabinene	cis-β-Ocimene	α-Campholenal	α-Muurolene	Verbenene	Carvacrol	γ-Muurolene	Nerol	α-Cadinol	Isoborneol	3-Octanone	4-Terpineol	Isopulegol	Thymol
PubChem CID	5281792	2758	2537	82227	14896	6448	6616		22311	6552009	562743	17100	5281515	7463	31253	7462	7461	92874	6549	11463	12444324	7460	31253	10582	7127	442463	5318100	1742210	637566	6448	1549992	21722369	5317570	441005	121719	10887971	18756	1252759	12306047	6427476	10364	12313020	643820	10398656	6321405	246728	11230	24585	6989
	FYN	CYP19A1	NR1I3	PPARA	SLC5A7	ACHE	HSD11B1		PPARA	CA2	AR	AR	PPARA	CYP2A6	PPARA	PPARA	TRPV1	NR3C2	TRPV3	PPARA	PPARA	PPARA	PPARA	AR	PTGS1	CTSD	SQLE	SQLE	SQLE	ACHE	CYP19A1	CXCR3	PPARA	PPARA	PTPN1	HSD11B1	PPARA	TRPV1	PPARA	AR	PTGS1	PPARA	SQLE	PTPN1	CA2	CA2	AR	CA2	TRPA1
	AKR1B1	SHH	CYP19A1	CNR2	HSD11B1	VDR	SLC5A7		CNR2	CA1	CYP19A1	CYP19A1	CNR2	ACHE	CNR2	CNR2	PLK1	NR3C1	CA2	CNR2	CNR2	CNR2	CNR2	CA2	NQO1	CYP19A1	AR	LSS	UGT2B7	VDR	PTPN1	PPARA	CNR2	CNR2	FAAH	UGT2B7	CNR2	ADH1A	CNR2	CYP19A1	TRPA1	CNR2	IDO1	CYP19A1	CA1	CA1	CYP19A1	CA1	PTGS1
	TTR	CYP51A1	CA2	ACHE	UGT2B7	CDC25A	UGT2B7		NR1H3	CA4	CA2	CA2	FAAH	TAAR1	SHBG	ADORA1	GLI2	PGR	CA1	GLI2	NR1I3	ADORA1	SHBG	CA1	CYP11B1	ADH1A	LSS	SLC6A4	JAK1	CDC25A	BCHE	CNR2	ADORA1	TRPV1	TRPV1	NR1H3	MAOB	CYP19A1	NR1H3	ESR1	HTR2B	NR1H3	PER2	NR1H3	CA4	CYP19A1	CA2	CA4	GABRA1
	MMP1	ACHE	CA1	FAAH	PPARA	PTPN1	NR1H3		CYP19A1	TRPM8	CA1	CA1	TRPV1	PPARA	CXCR3	ADORA2A	GLI1	SERPINA6	CA4	GLI1	FAAH	ADORA2A	CXCR3	CA4	CYP11B2	ADH1C	NR1H3	SLC6A3	JAK2	PTPN1	AR	HTR2A	ADORA2A	GLI2	ACHE	PPARA	ACHE	SRD5A1	CYP19A1	ESR2	CA2	CYP19A1	BACE1	CYP17A1	TRPM8	CA4	CA1	UGT2B7	HTR2B
	MMP2	DNM1	CA4	TRPV1	CNR2	HMGCR	ACHE		FAAH	CDC25A	CA4	CA4	NR1H3	PTGS1	SQLE	ADORA3	PPARA	SHBG	TRPM8	TRPV1	TRPV1	ADORA3	SQLE	RORC	NQO2	FAAH	NR1H2	CTSK	PTGS1	HMGCR	SLC6A4	HSD11B1	ADORA3	GLI1	TRPA1	CNR2	CXCR3	ADH4	FAAH	PPARA	HDAC6	AR	GCGR	AR	CDC25A	CES1	CA4	TRPM8	GABRB3
	MMP9	CDC25A	AR	AR	ACHE	CYP19A1	PTGS1		TRPV1	CDC25B	RORC	TRPM8	SQLE	TRPA1	CYP1A2	RBP4	CNR2	NR1I2	NR3C2	ADORA1	ACHE	RBP4	CYP1A2	NPC1L1	PIK3CB	PTGS1	POLB	CTSL	PTGS2	CYP19A1	CHRM2	MAOB	AR	CXCR3	METAP1	CYP19A1	SHBG	ADH1B	TRPV1	CNR2	CA4	ESR1	PGR	BCHE	CDC25B	CES2	RORC	HSD11B1	SLC6A2
	CA2	POLA1	CES1	CYP19A1	PTGS1	UGT2B7	AR		AR	NR1I3	SREBF2	CHRM2	NR1I3	HTR1D	HTR2A	AR	CYP19A1	CYP17A1	NR3C1	ADORA2A	AR	AR	HTR2A	RORA	PIK3CA	CTSK	NPC1L1	CTSB	PGR	UGT2B7	ACHE	MGLL	CYP19A1	ADORA1	ADH1A	ESR1	HTR2A	ADH1C	CXCR3	RBP4	AR	CHRM2	GRM5	SLC6A4	NR1I3	ADH1A	SREBF2	PTGS1	HTR2C
	MMP12	VDR	CES2	ESR1	NR1H3	TBXAS1	CYP19A1		ESR1	AR	NPC1L1	SLC6A4	AR	ADORA3	MAOB	CYP19A1	PTPN2	HSD17B3	PGR	ADORA3	CYP19A1	ESR1	MAOB	PTPN1	CYP19A1	SERPINA6	KCNH2	F2	JAK3	TBXAS1	NR1H3	UGT2B7	ESR1	ADORA2A	CHRNA4	CHRM2		CTSD	AR	ACHE	ALB	ACHE	PSEN2	CHRM2	AR	ADH1C	NPC1L1	DRD2	TYR
	CA12	GBA	ADH1A	CHRM2	SHBG	CYP11B1	ESR1		CHRM2	NR1H4	NR1H3	NR1H3	CYP19A1	AHR	NR1H3	ESR1	CNR1	FABP1	SIGMAR1	AR	ESR1	ESR2	NR1H3	NR1I3	P2RX7	ESR2	NLRP3	PRSS1	TYK2	CYP11B1	SLC6A2	PTGS1	ESR2	ADORA3	ADH1C	PTGS1		FAAH	ESR1	ADORA1	CYP19A1	SLC6A2	HSD17B2	SHBG	NR1H4	AR	NR1H3	NR1H3	SLC6A3
	CA4	HSD17B3	ADH1C	SLC6A2	PTPN1	CYP11B2	CHRM2		ACHE	GPBAR1	HMGCR	PTPN1	ESR1	CYP1A2	MGLL	ESR2	PPARG	NR1I3	SLC6A3	ESR1	CHRM2	CYP19A1	MGLL	SHBG	ACHE	CCR5	POLA1	CTRC	DRD2	CYP11B2	CYP17A1	NR1H3	MAOB	AR	NR1H4	SLC6A2		SLC5A7	CHRM2	ADORA2A	JAK1	SLC6A4	NR3C1	RORC	GPBAR1	MAOB	HMGCR	AR	CA2
	CA7	HMGCR	SERPINA6	SLC6A4	NR1I3	POLA1	SLC6A2		SLC6A2	SHH	TRPM8	NR1I3	CHRM2	GABRA1	GLI2	CES2	PPARD	SIGMAR1	SQLE	ALOX5	SLC6A2	SQLE	GLI2	TRPM8	PDE7A	MAOB	TBXA2R	NR1H3	SIGMAR1	POLA1	SHBG	PTPN1	CXCR3	ESR1	SAE1	SLC6A4		NR3C2	ACHE	ADORA3	JAK2	CYP2C19	SLC6A3	SREBF2	SHH	P2RX7	TRPM8	CYP19A1	CHRM2
	CA1	TRPM8	SHBG	CYP2C19	CYP19A1	HSD11B1	SLC6A4		SLC6A4	ESR2	ESR2	SREBF2	SLC6A2	SLC6A2	GLI1	VDR	FABP4	SRD5A1	IDO1	ESR2	SLC6A4	CES1	GLI1	CYP19A1	CDC7	CA2	KCNA5	NR1H2	IDO1	HSD11B1	SREBF2	NR1I3	NR1H3	ALOX5	POLB	CYP2C19		NR3C1	SLC6A2	SLC5A7	PRKCA	ESR2	KCNH2	NPC1L1	ESR2	PARP1	ESR2	NR1I3	CHRM1
	MMP13	CA2	G6PD	BCHE	ESR1	ADRA2A	CYP2C19		CYP2C19	ESR1	CHRM2	NPC1L1	SLC6A4	HTR2A	BCHE	CDC25A	FFAR1	SRD5A2	HSD17B2	CYP19A1	CYP2C19	MPI	BCHE	SQLE	HMGCR	CA1	HIF1A	HSD11B1	KCNH2	ADRA2A	NPC1L1	SHBG	RBP4	ESR2	PTGES	AR		PGR	SLC6A4	NR1H3	AURKA	BCHE	SLC10A2	CYP51A1	ESR1	SIRT2	CHRM2	HSD17B2	ALB
	MMP3	CA1	GABBR1	PTPN1	CHRM2	ADRA2C	SHBG		SQLE	UGT2B7	CYP17A1	BCHE	CYP2C19	SLC6A4	MAOA	GLRA1	ALOX5	TRPA1	DRD2	PTPN2	BCHE	CES2	MAOA	NR1H3	ADORA2A	CA4	VDR	SLC6A2	HMGCR	ADRA2C	ESR1	CYP19A1	RARG	PTPN2	AKR1B10	SLC5A7		SERPINA6	CYP2C19	FAAH	SLC6A3	PTPN1	FNTA	ACHE	UGT2B7	CTSK	CYP17A1	TRPV3	FLT3
	PTGS1	CA4	CTSK	SLC5A7	SLC6A2	ADRA2B	NR1H4		ESR2	SHBG	PTPN1	ESR1	TOP1	SLC6A3	ACHE	CES1	AR	CYP19A1	CHRM4	NR1H3	PTPN1	SLC5A7	ACHE	DRD2	NOS1	NR3C2	PTGS1	KCNA5	PRKCG	ADRA2B	HSD11B1	ESR1	RARB	CYP19A1	NR3C2	NR1H4		SHBG	SQLE	TRPV1	TYR	CXCR3	AVPR1A	ESR1	SHBG	CTSL	PTPN1	HMOX1	JAK1
	SLC6A2	UGT2B7	VDR	NR1I3	SLC6A4	ADRA1A	SAE1		BCHE	POLA1	RORA	SQLE	ESR2	KCNN4	PTGS1	MPI	ESR1	AR	OPRM1	SQLE	CYP17A1	VDR	PTGS1	CHRM2	NOS3	SHBG	CES2	HIF1A	PRKCD	ADRA1A	HMGCR	CHRM2	RARA	HTR2A	NR3C1	SAE1		NR1I2	ESR2	CHRM2	FLT3	NR1I3	NPY5R	SLC6A2	POLA1	CTSB	RORA	ADRA2C	JAK2
	AKR1C2	AR	NPC1L1	PTGS1	CYP2C19	LIPE	PTGES		PTPN1	NPC1L1	SQLE	ACHE	BCHE	KIF11	SLC6A2	FAAH	PTGS1	FAAH	OPRD1	CNR1	PTGS1	RARG	SLC6A2	SLC6A4	TBXAS1	NR1I2	CTSK	NOS2	PRKCA	LIPE	SQLE	ACHE	PTPN1	MAOB	PGR	SHBG		FABP1	BCHE	SLC6A2	DRD5	FAAH	TTL	CYP2C19	NPC1L1	GABRB3	SQLE	CHRM2	PRKCA
	AKR1B10	ESR1	NR1H4	NR1H3	AR	CA1	AKR1B10		NR1I3	HSD11B1	DRD2	CYP51A1	PTPN1	HTR2B	HTR2C	TRPV1	FAAH	TRPV1	OPRK1	FABP4	NR1H3	RARB	HTR2C	SREBF2	GRM4	FABP1	CTSL	NLRP3	CYP11B1	CA1	CYP2C19	SLC6A2	HTR2A	NR1H3	SERPINA6	PTGES		PARP1	PTPN1	SLC6A4	DRD3	TRPV1	NR1H3	NR1I3	HSD11B1	GABRB3	DRD2	SLC6A4	AURKA
	CA6	ESR2	GABRA2	RORC	FAAH	CTRB1	POLB		PTGS1	NR1H3	SLC6A4	SLC6A2	CXCR3	CA2	PTGS2	PPARG	ESR2	NPC1L1	ADRA2C	PTGS1	RORC	RARA	PTGS2	LTB4R	HMOX1	NR1I3	CTSB	CHRM4	CYP11B2	CTRB1	NR1I3	SLC6A4	FAAH	CNR1	SHBG	AKR1B10		SRD5A2	NR1I3	CYP2C19	HDAC8	HTR2A	CYP2C9	ESR2	NR1H3	GABRB3	SLC6A4	SREBF2	ESRRG
	CA5B	SHBG	CDC25A	SREBF2	TRPV1	TAAR1	PTPN1		TOP1	G6PD	CYP51A1	DRD2	PTPN2	GABRB3	CHRNA4	RARG	FABP3	PTGES	HMOX1	PPARG	SREBF2	PTPN1	CHRNA4	ACHE	GRM2	HMGCR	HMGCR	CHRM5	PSEN2	TAAR1	ESR2	CYP2C19	TRPV1	FAAH	NR1I2	POLB		FABP4	MAOB	RARG	HSD11B1	MAOB	CYP3A4	HMGCR	G6PD	GABRA2	CYP51A1	NPC1L1	CDK2
	SELE	CDC25B	GPBAR1	NPC1L1		PABPC1	NR1I3		ADORA1	GABBR1	PPARA	CYP17A1	PTGS1	HTR2C	ADORA1	RARB	PLA2G4A	CCR5	JAK1	FABP3	NPC1L1	FYN	ADORA1	PTPN6	GABRB3	CYP51A1	CHRM4	CHRM3	EPHX2	PABPC1	SLC10A2	AR	LSS	FABP4	CYP17A1	PTPN1		CNR1	HTR2A	RXRG	IDO1	PTGS1	MAPK8	SQLE	GABBR1	GABRG2	PPARA	PTAFR	CDK2
	SELP	NR1I3	AKR1B10	ESR2		CA2	FAAH		ADORA2A	NR3C1	PPARD	ESR2	MAOB	GSK3B	ADORA2A	RARA	PLA2G4B	ADORA3	JAK2	PPARD	ESR2	LTB4R	ADORA2A	PTPN2	MGLL	PARP1	CHRM5	MDM2	CNR1	CA2	PSEN2	FAAH	SQLE	PTGS1	HSD17B3	NR1I3		PPARA	MGLL	RARB	HTR6	SQLE	PGGT1B	HSD11B1	NR3C1	CHRM1	PPARD	SAE1	ACHE
	LCK	CES1	POLB	CTSD		TYMS	TRPV1		ADORA3	SIGMAR1	G6PD	CYP2C19	ADORA1	AR	ADORA3	PTPN1	MGLL	MAPK3	PTGS2	FFAR1	CTSD	RORC	ADORA3	SPHK2	BRD9	CHRM1	CHRM3	KIF11	PIM1	TYMS	RORC	TRPV1	VDR	PPARG	FABP1	ACHE		TERT	PTGS1	RARA	ESRRG	RORC	PABPC1	POLB	GABRA2	ACE	G6PD	AKR1B10	SLC6A4
	CA9	HSD11B1	ACHE	SHBG		HTR1A	RORC		ALOX5	DRD2	ESR1	NR3C2	ADORA2A	MAOA	FAAH	RORC	PLA2G4C	PRKCH	KCNA5	FAAH	SHBG	HTR2B	FAAH	SPHK1	KAT2B	P2RX7	HSD11B1	BRD4	PIM3	HTR1A	PTPRF		NR1I3	FABP3	NR1I3			FABP3	TOP1	RXRA	NOS1	SREBF2	MAPK14	PDE4D	AKR1B10	NOS2	ESR1	ADRA1A	HSD11B1
	CA14	CES2	UGT2B7	CYP17A1		CCR5	SREBF2		RORC	GABRA2	ACHE	PTPRF	ADORA3	ESR1	TRPV1	HTR2B	SHBG	HSD11B2	PTAFR	CHRM2	HMGCR	RXRB	TRPV1	FABP4	GABRB3	HSD11B1	CYP17A1	BRD2	HSD11B1	CCR5	PTPN2		MGLL	PPARD	CA2			FABP5	ADORA1	BCHE	NOS3	NPC1L1	GRM2	CES2	POLB	CHRM4	ACHE	TYMS	CES1
	EGFR	HIF1A	PARP1	HMGCR		PGGT1B	NPC1L1		SREBF2	AKR1B10	ADRA2C	PTPN2	UGT2B7	ESR2	FDFT1	RXRB	SQLE	CDC25A	SCN5A	SLC6A2	CYP51A1	ADRA2B	FDFT1	PPARG	GABRA2	ADH1B	ESR1	BRD3	NR3C2	PGGT1B	PLA2G1B		RXRG	FFAR1	CA1			PPARD	ADORA2A	PTPN1	CHRM2	CTSD	PRKCD	PTPRF	DRD2	CHRM5	ADRA2C	JAK1	NOS1
	ERBB2	OPRK1	MAOB	CYP51A1		NUDT1	ESR2		NPC1L1	POLB	HSD17B2	PLA2G1B	GLI2	CYP2D6	CYP19A1	ADRA2B	ADORA1	PTPN11	SCN9A	SLC6A4	PGR	RXRG	CYP19A1	PPARA	CHRM2	MPO	ESR2	MGLL	MAP3K14	NUDT1	ACP1		RXRA	CHRM2	CA4			CYP17A1	ADORA3	RORC	CHRM1	CYP17A1	TRPV1	PTPN2	SIGMAR1	CHRM2	HSD17B2	JAK2	MAPT
	SELL	NR1H4	HTR7	PTPN2		ADRA1D	CTSD		CTSD	CYP19A1	SHBG	ACP1	GLI1	HTR6		RXRG	ADORA2A	AKR1B10	PARP1	CYP2C19	PTPN2	RXRA		TERT	CHRM1	RORC	EBP	MAPK14	HMOX1	ADRA1D	AKR1B10		CHRM2	ACHE	PTGS1			IMPDH2	ALOX5	HTR2B	ASAH1	HMGCR	AKR1C3	PLA2G1B	CYP19A1	CHRM3	SHBG	LTA4H	ALPL
	MET	GPBAR1	PAOX	SRD5A1		CEL	CYP17A1		SHBG	NR3C2	SLC6A2	AKR1B10	RORC	CYP2C9		RXRA	ADORA3	PTGS1	ADRA1A	PLK1	SRD5A1	MAPK14		FABP3	CHRM3	POLB	SLC6A3	CDC25A	CHRM4	CEL	CYP51A1		ACHE	SLC6A2	CES1			TYMS	RORC	RXRB	ALPL	CYP51A1	CDC25A	ACP1	NR3C2	KAT2B	SLC6A2	LRRK2	MAPK10
	PIM1	NLRP3	KAT2B	SRD5A2		QPCT	CDC25A		CYP17A1	PGR	NR3C1	SIGMAR1	SREBF2	CYP3A4		SLC6A2	NR1I3	BCHE	HRH3	PLA2G4A	SRD5A2	NR1H3		FABP5	GRM5	PDE4D	BRD4	CYP19A1	CHRM5	QPCT	ATP12A		SLC6A2	SLC6A4	CES2			P2RX7	SREBF2	ADRA2B	MC4R	MGLL	F2R	AKR1B10	PGR	SLC6A3	NR3C1	CHRM4	SIRT2
	HCAR2	SIRT2	TYMS	NR3C2		EPHX1	HMGCR		HMGCR	SLC6A3	NR3C2	NR3C1	NPC1L1	AOC3		GC	CHRM2	ALOX5	HRH4	BCHE	NR3C2	RORB		PPARD	ALOX15	PTPN2	BRD2	EPHX1	CHRM1	EPHX1	PTPN6		SLC6A4	CYP2C19	SIGMAR1			CYP2A6	NPC1L1	MAPK14	MAPK10	SHBG	CCR1	UGT2B7	SLC6A3	HTR7	NR3C2	OPRM1	NOS3
	PPARD	CHRM2	MPO	NR3C1		NR1I2	CDC25B		CYP51A1	IDO1	BCHE	TRPV3	FABP4	CYP2C19		MAPK14	SLC6A2	PTPN1	JAK3	PTPN1	NR3C1	MAPK1		FABP1	AR	PLA2G1B	BRD3	ICMT	CHRM3	NR1I2	NR3C2		CYP2C19	PLA2G4A	DRD4			SCD	CTSD	RORB	MAPT	PTPN2	PDE2A	ATP12A	IDO1	MTNR1A	BCHE	OPRD1	DRD5
	IGFBP3	PSEN2	ADH1B	PGR		IDO1	CYP51A1		PTPN2	PTGS2	PTPRF	ATP12A	PPARG	ESRRG		NR1H3	SLC6A4	PTPN2	TYK2	SHBG	SERPINA6	RORA		ESR1	RGS4	ACP1	PREP	ALOX5	CYP2C9	IDO1	FNTA		TOP1	SQLE	GLI2			CA2	CYP17A1	MAPK1	MAP2	SRD5A1	PDE10A	PTPN6	HSD17B2	MTNR1B	PTPRF	OPRK1	DRD3
	AKR1C3	NR1H3	HSD11B1	SERPINA6		KCNK2	PPARA		SRD5A1	TRPV3	PTPN2	PTPN6	CTSD	ADRA2A		RORB	CYP2C19	BACE1	TNNC1	PLA2G4B	SIGMAR1	GLI2		NR3C1	PDE10A	AKR1B10	CYP19A1	HCRTR1	AR	KCNK2	PER2		BCHE	BCHE	GLI1			DRD2	HMGCR	RORA	GABRA1	SRD5A2	IL6ST	RORA	ALOX5	MAOA	PTPN2	KCNA5	MC4R
	AKR1C4	PPM1B	CHRM1	SIGMAR1		PRSS1	CNR2		SRD5A2	HSD17B2	PLA2G1B	SHBG	TERT	CXCL8		MAPK1	BCHE	CTSD	LRRK2	MGLL	NR1I2	GLI1		SIGMAR1	USP10	HTR7	MAPK14	IMPDH2	PER2	PRSS1	FABP4		RORC	PTPN1	CTSD			DRD4	CYP51A1	TOP2A	MAPK8	NR3C2	CYP11B1	CD81	PTGS2	NR1I3	PLA2G1B	EGFR	NOS2
	ESR1	NR1H2	HSD11B2	NR1I2		CTRC			NR3C2	PTAFR	ACP1	FABP4	SHBG	PTGS2		UGT2B7	PTPN1	ESR1	AR	PLA2G4C	HSD17B3	ACHE		CYP2C19	USP13	ESR1	MAPK10	MAPK10	NR3C1	CTRC	FABP3		HTR2B	SHBG	PARP1			CA1	PTPN2	TNF	MAPK9	NR3C1	CYP11B2	SERPINA6	PTAFR	PIN1	ACP1	MAPK1	JAK3
	TYR	PPP1CC	HSD17B3	HSD17B3		SLC6A2			NR3C1	PABPC1	AKR1B10	PPARA	FABP3	HRH3		BACE1	ACHE	ESR2	PRKDC	NR1I3	FABP1	TOP2A		BCHE	CYP2A6	CYP2C19	CSNK1D	CSNK1D	SLC6A3	SLC6A2	FABP5		RXRB	NR1I3	CCR5			SIGMAR1	SRD5A1	PGR	SIRT2	PGR	NR1H2	G6PD	TRPV3	CA12	AKR1B10	LIPA	TSPO
	KDM4C	SQLE	BRD9	FABP1		KCNH2			PGR	ALOX5	SIGMAR1	FABP3	CYP17A1	SIGMAR1		RORA		RORA	CCNE2	TOP1	RBP4	TNF		SCD	CTSC	SRD5A1	MAPK9	MAPK9	SERPINA6	KCNH2	PPARD		ADRA2B	PIN1	SLC5A7			CA4	SRD5A2	NR1I3	HTR2C	SERPINA6	SCN9A	PREP	BRD4	EPHX1	SIGMAR1	SIGMAR1	GAPDH
	CA13	CHRM4	LRRK2	RBP4		GRM5			SERPINA6	FABP4	CHRM4	FABP5	FABP5	SLC22A6		NR1I3		FNTA	PTK2	POLB	PTPN6	PGR		SLC6A2	CTSK	AR	MDM2	EPHX2	ADORA3	GRM5	FABP1		MAPK14	CYP1A2	DRD2			TOP1	NR3C2	PTGS1	SLC6A2	SIGMAR1	JAK1	FABP4	BRD2	ACHE	CHRM4	PTGS2	ECE2
	APP	CHRM5	DRD4	PTPN6		TNKS2			SIGMAR1	PPARA	OPRM1	PPARD	PPARD	CNR2		CHRM2		CES1	KDR	RXRA	SQLE	LSS		PREP	CTSS	EPHX1	PTPN1	PABPC1	MAPK3	TNKS2	RORA		RORB	PLA2G4B	HTR7			PTPN6	NR3C1	SREBF2	ALOX12	NR1I2	JAK2	PPARA	BRD3	EPHX2	OPRM1	EIF2AK1	GABBR2
	CASP3	CHRM1	ACE	SQLE		F2			NR1I2	FABP3	OPRD1	FABP1	HMGCR	HRH1		SLC6A4		HSD11B1	STK3	RARA	UGT2B7	FAAH		PTGES	CTSV	LRRK2	TTL	DRD4	CHEK1	F2	OXTR		MAPK1	PLA2G4C	TYMS			PTPN2	PGR	NPC1L1	LTB4R	HSD17B3	JAK3	TERT	FABP4	SRD5A1	OPRD1	ESR2	ALDH2
	MAPK8	CHRM3	SRD5A1	UGT2B7		P2RX7			HSD17B3	FABP5	OPRK1	RORA	FABP1	KDM1A		CYP2C19		ADH1A	STK26	RARB	FABP4	TRPV1		CYP51A1	TYK2	ACE	METAP2	TOP2A	KCNA3	P2RX7	PABPC1		RORA	PLK1	ADH1B			HTR7	SERPINA6	CTSD	CLK1	FABP1	PTGS2	FABP3	PPARA	PDE7A	OPRK1	STK3	MAPK8
	AMPD3	PRKCA	EPHX1	FABP4		LRRK2			FABP1	PPARD	NR1H2	HMOX1	CNR1	SLC18A2		TRPA1		ADH1C	MAPK8	RARG	PPARG	CDC25A		UGT2B7	CREBBP	PTPN6	SLC6A2	MTNR1A	PRKCB	LRRK2	SERPINA6		TOP2A	TOP1	MGLL			PTGES	SIGMAR1	SHBG	POLB	TOP1	PYGL	FABP5	FABP3	PARP10	NR1H2	STK26	ALDH1A1
	ITGB1	CA12	FABP4	CNR1		CYP2A6			RBP4	SPHK1	UTS2R	HMGCR	CYP51A1	SRD5A2		TOP2A		SLC6A4	UTS2R	RXRG	TERT	BACE1		TRPV3	CA2	SIGMAR1	HCRTR1	HTR6	PRKCE	CYP2A6	NR3C1		TNF	RORC	CTSK			CHRM1	NR1I2	CYP17A1	CNR1	PTPN6	KCNA5	PPARD	FABP5	LIPE	UTS2R	SCN5A	ALDH3A1
	PTGDR2	CA9	PPARA	PPARG		FLT3			PTPN6	FFAR1	PTGER2	CD81	SRD5A1	TYR		TNF		CES2	AKR1C3	RORC	FABP3	GLRA1		HMOX1	JAK2	NQO2	KIF11	TBXA2R	PRKCH	FLT3	CD81		PGR	SREBF2	KAT2B			CCR5	HSD17B3	HMGCR	KCNMA1	ADORA1	KCNA3	FABP1	PPARD	SIGMAR1	PTGER2	SCN9A	HRH4
	PADI1	NPC1L1	FABP3	TERT		ELANE			RARG	FABP2	PTPN6	PGR	SRD5A2	FAAH		PGR		IDO1	TYMS	SREBF2	FABP5	ALOX15		SCN5A	NUDT1	PTGER2	DHCR7	ALDH1A1	PRKCQ	ELANE	ABHD6		CES1	NPC1L1	CYP19A1			FFAR1	FABP1	CYP51A1	GAPDH	ADORA2A	CASR	PTPN11	SPHK1	IDO1	PTPN6	AKR1C3	MAPK9
	SLC5A2	PTPN1	FABP5	FABP3		TRPM8			RARB	BRD4	HRH3	G6PD	NR3C2	CES1		MSR1		PTPN6	LTA4H	NPC1L1	PPARD	ALOX12		SCN9A	GALR3	PTGIR	NR3C2	SRD5A1	RASGRP1	TRPM8	NPY5R		MPI	CTSD	GSK3B			CHRNA4	RBP4	SRD5A1	HDAC3	ADORA3	EPHX2	SCD	FFAR1	CA5A	HRH3	ACHE	SHBG
	PADI4	ADRA2A	PPARD	FABP5		EGFR			RARA	BRD2	TRPV3	SCD	NR3C1	KCNH2		BCHE		FDFT1	EIF2AK1	CTSD	CNR1			PTAFR	HTR2A	ADH4	ICMT	HTR2B	CCNB3	EGFR	CNR1		CES2	CYP17A1	PTPN6			TPO	PTPN6	SRD5A2	TUBB1	ALOX5	CHRM4	ABHD6	FABP2	SLC6A2	TRPV3	UTS2R	CCNB3
	ALDH2	ADRA2C	FFAR1	PPARD		TGFBR1			UGT2B7	BRD3	MAPK8	ADRA2C	PGR	CES2		SQLE		FABP4	PSEN2	CYP17A1	LSS			ADRA2C	BRPF1	CDC25A	HTR2B	TBXAS1	GSK3B	TGFBR1	G6PD		PTPN2	HMGCR	PTPN2			MPO	RARG	NR3C2	HDAC1	UGT2B7	CHRM5	LTB4R	PABPC1	SLC6A4	MAPK8	MTNR1A	GSK3B
	F7	ADRA2B	FABP2	LSS		ALDH2			GLI2	HMOX1	PTAFR	HSD11B1	CES1	CNR1		ACHE		CNR1	PREP	HMGCR	CES1			HMGCR	MST1R	SRD5A2	ADRA2A	ADRA2A	CDK1	ALDH2	SCD		ALOX5	CYP51A1	AR			EPHX2	RARB	NR3C1	HDAC11	CES2	BRS3	NR1H2	MTNR1A	PTPRC	PTAFR	MTNR1B	CHEK1
	MAPK1	ADRA1D	MTNR1A	CES1		GSK3B			GLI1	DPP4	HSD11B1	SLC6A3	SERPINA6	ADRA2B				PPARG	CES1	CYP51A1	SCD			PTGER1	EP300	PTGES	HRH2	HRH2	CHRNA3	GSK3B	CHRM3		PTGS1	POLB	CHRM1			MTNR1A	RARA	SERPINA6	HDAC10	PREP	PRCP	PTGS2	DPP4	PTPRF	HSD11B1	HTR2C	GRM5
	IGFBP5	ADRA1A	MTNR1B	SCD		ALDH1A1			FABP4	ADRA2C	FABP4	TOP1	SIGMAR1	SHBG				PPARA	MAPK1	UGT2B7	CES2			PTGER4	GABRA1	PARP10	ADRA2B	ADRA2B	GABRB3	ALDH1A1	GRM5		LTB4R	SRD5A1	HSD11B1			MTNR1B	SHBG	SIGMAR1	DRD1	PTGES	NPY2R	FNTA	ADRA2C	CDC25B	FABP4	GPBAR1	PTK6
	PADI2	ADRA1B	P2RX7	CES2		ALDH3A1			PPARG	MTNR1A	PPARG	PTAFR	NR1I2	ADRA1A				TERT	GSK3B	KMT5A	PREP			PTGER2	GABRA5	FABP4	DRD1	DRD1	AKR1C3	ALDH3A1	NPY2R		CDC25A	SRD5A2	MAOB			MAOB	UGT2B7	NR1I2	DUSP3	RBP4	TYK2	NOS2	UTS2R	IMPDH2	PPARG	SHH	MPI
	PADI3	PAM	TBXAS1	PREP		PRKDC			TERT	EIF2AK1	FABP3	RORC	HSD17B3	HTR1B				FABP3	ACPP	ACHE	PTGES			PTGIR	TGM2	CNR1	ADRB1	ADRB1	CYP17A1	PRKDC	ICMT		GLRA1	NR3C2	SRD5A1			PLA2G4A	GLI2	LSS	ACHE	RORA	LYPLA2	PABPC1	DHODH	NQO2	FABP3	CYP51A1	LIPE
	KDM3A	CNR1	CTSL	PTGES		CHRNA3			FABP3	LIPA	FABP5	SCN5A	SCD	IDO1				FABP5	EGFR		TOP1			HSD17B2	JAK1	PPARA	DRD4	DRD2	ADA	CHRNA3	MAPK8		SREBF2	RARG	FABP4			PLA2G4B	GLI1	PTPN2	GPR84	RARG	OXTR	SLC10A2	HMOX1	MMP13	FABP5	PSEN2	CTSK
	MME	HSP90AA1	CTSB	TRPA1		GABRB3			FABP5	CYP11B1	FABP1	SCN9A	ACHE	FABP4				PPARD	MDM2		RORA			PTPRF	PARP1	FABP3	ADRA1D	ADRA1D	APP	GABRB3	KCNA5		NPC1L1	RARB	PPARG			PLA2G4C	FABP4	HSD17B3	AKT1	RARB	PRKCG	GRM5	MTNR1B	ADH1B	FABP1	PRKDC	TGFBR1
	DHODH	FAAH	SRD5A2	TOP1		HSD17B3			PPARD	CYP11B2	CYP2C19	CHRM4	ALOX5	FABP3				CA2	CASR		TRPA1			PLA2G1B	CISD1	FABP5	HTR2A	HTR2A	MAPK14	HSD17B3	KCNA3		FABP4	NR3C1	PPARA			CHRM4	PPARG	FABP1	JAK3	RARA	PRKCA	TOP1	ADRA1A	MMP8	CYP2C19	KCNE1	CYP11B1
	F3	PRKCE	NQO2	RORA		PIK3CD			CNR1	LRRK2	CD81	OPRM1	RBP4	PLAU				CA1	ABCC9		SLC5A7			CDC25B	HSD17B3	PPARD	HTR2C	CTSC	BACE1	PIK3CD	TTL		PPARG	RARA	TERT			CES1	TERT	POLB	EPHX2	FABP4	PRKCB	PSEN2	LIPA	ADH4	CD81	SLC6A2	GABRA1
	BRAF	PRKCQ	SLC5A7	POLB		PLA2G6			LSS	DHODH	DHODH	OPRD1	PTPN6	ALOX5				CA4	PRKCG		POLB			ACP1	HTT	CD81	ADRA1A	HTR2C	HSD17B2	PLA2G6	UGT2B7		CTSD	RXRA	FABP3			NPC1L1	FABP3	VDR	KDM4E	PPARG	PRKCE	DHCR7	HTR2C	HSD11B1	DHODH	BRD4	GABRA5
	TNNI3K	PRKCH	CHRNA4	CCR5		MAPK14			CES1	ADRA1A	ADRA1A	OPRK1	TRPA1	CA4				METAP1	PRKCD		PDE4D			G6PD	MIF	MTNR1A	OPRM1	ADORA1	CA2	MAPK14	EPHX2		TERT	PGR	FABP5			FNTA FNTB	FABP5	PTPN6	DAO	POLB	PRKCH	NR3C2	MAPK8	RGS4	ADRA1A	BRD2	ASAH1
	PYGM	PRKCG	NOS2	PDE4D		MET			CES2	MTNR1B	BRD4	JAK1	CCR5	IGF1R				SLC6A3	PRKCA		PTPRF			AKR1B10	MKNK1	MTNR1B	DRD3	TACR2	F2RL3	MET	CCR1		FABP3	SERPINA6	PPARD			NR1H3	PPARD	CDC25A	NISCH	CCR5	PRKCQ	CDC25B	EIF2AK1	DRD4	BRD4	BRD3	TLR9
	ADK	OPRM1	IMPDH2	PTPRF		CHRNA4			PREP	HTR2C	BRD2	JAK2	LSS	HSD17B1				SCD	CHEK1		HSD11B1			JAK1	CTSH	GABRB3	OPRD1	OPRM1	SCN5A	CHRNA4	PGR		CYP17A1	SIGMAR1	CNR1			CHRM5	CNR1	GLRA1	HSD17B3	PDE4D	HSD17B3	PER2	CYP11B1	PAOX	BRD2	EPHX2	CNR1
	PPARG	CPT1A	ADH4	HSD11B1		TRPA1			SCD	SERPINA6	BRD3	KCNA5	FDFT1	HDAC1				CHRNA4	HCRTR2		PLA2G1B			JAK2	CTSF	HSD17B3	ADRB3	DRD3	SCN9A	TRPA1	PGGT1B		FABP5	NR1I2	PTGS2			CHRM3	LSS	FABP4	DRD2	TERT	RASGRP1	CHRM3	CYP11B2	MGLL	BRD3	CYP2C19	HDAC3
	VCP	CTSK	GLI2	PLA2G1B		MAOB			PTGES	HSD17B3	HRH4	PTPN11	PTGER1	CACNA2D1				PREP	HCRTR1		CDC25B			FFAR1	DRD2	KAT2B	TACR1	OPRD1	SLC18A3	MAOB	PTGS1		PPARD	HSD17B3	CHRM4			CHRNA7	CES1	PPARG	DRD4	FABP3	PTPN1	VDR	TNKS2	CTSC	HRH4	CYP11B1	HDAC6
	CASP6	CTSL	GLI1	CDC25B		PDE10A			SLC5A7	PTGER2	PGR	PTGS1	PTGER2	HTR3A				NR1H3	AKR1B1		ACP1			PTGFR	QPCT	BRD9	ADORA2A	OPRK1	PYGL	PDE10A	PDE10A		HMGCR	FABP1	CHRM5			NR1I3	CES2	TERT	CYP11B1	PTPRF	NOS1	GLRA1	PTGER2	MMP1	PGR	MAPK8	PIM1
	CASP7	CTSB	CHRM2	ACP1		CTSK			RORA	PTGFR	SCD	PTGS2	CES2	F2				TOP1	KCNE1		G6PD			PTGDR	TNKS2	CYP17A1	ADORA3	ADRB3	MAP3K5	CTSK	EIF2AK1		FABP1	RXRG	CHRM2			AR	PREP	FABP3	TNNC1	LSS	LYPLA1	PTGS1	PTGFR	GSK3B	SCD	CYP11B2	MAP2
	CASP8		SIGMAR1	G6PD		MPO			TRPA1	BCHE	MTNR1A	EIF2AK1	PREP	PNMT				DRD4	MAPK14		AKR1B10			ESR2	CALM1	SCD	CYP2D6	TACR1	MPO	MPO	LIPE		CNR1	KMT5A	CHRM3			CES2	SCD	FABP5	ADRB2	FABP5	SLC6A9	IDO1	LRRK2	HTR2B	MTNR1A	PARP1	ADORA2A
	CASP1		SIRT2	AKR1B10		XPO1			CXCR3	JAK1	KCNA5	LTB4R	FFAR1	ANPEP				NOS2	DHODH		CCR5			CHRM4	BDKRB2	PTGER1	MMP9	CTSF	KCNMA1	XPO1	PTGS2		CYP51A1	NOS2	CHRNA7			ALDH1A1	PTGES	PPARD	ADRB1	PPARD	FDFT1	NR3C1	JAK1	ALOX5	KCNA5	ICMT	HDAC1
	TNF		CHRNA3	PTGER2		CDK9			POLB	JAK2	PARP1	NR1H2	PTGES	ADRA2C				RORC	PIM1		FNTA FNTB			SLC6A3	JUN	PTGER4	CYP1A2	ADORA2A	EGFR	CDK9	GABBR2		GLI2	RBP4	SCD			HMOX1	RORA	CNR1	CDK2	HSD11B1	GCK	ICMT	JAK2	MPO	PARP1	ABCC9	HDAC11
	FOLH1		GABRB3	FNTA		PTGS1			PDE4D	ICMT	TNKS2	ADRA1A	VDR	CYP19A1				POLB	PIM3		FFAR1			TOP1	TNKS	CHRM4	HTR6	ADORA3	TRPV1	PTGS1	C5AR1		GLI1	PTPN6	TOP2A			PABPC1	TRPA1	SQLE	CXCR2	PLA2G1B	GABBR2	RASGRP3	PRMT3	CYP11B1	TNKS2	PABPC1	PIM2
	IL2		PTGER2	PTGER1		KCNN1			PTPRF	MMP13	ADORA2A	CES2	RARG	CHRM2				PDE4D	ADORA2A		RARG			RBP4	CCNE2	CHRM5	CYP2C9	SIGMAR1	EPHX1	KCNN1	SLC18A3		UGT2B7	MGLL	CDC25C			EPHX1	POLB	UGT2B7	CDK2	CDC25B	ABHD6	PTGES	P2RX7	CYP11B2	ADORA2A	TNNC1	HDAC10
	CA5A		PTGFR	FFAR1		KCNN3			HSD11B1	CYP51A1	ADORA2B	FFAR1	RARB	CHRM1				PTPRF	ADORA2B		RARB			CYP11B1	CCNB3	CHRM3	CYP3A4	CYP2D6	FAAH	KCNN3	TRPM8		SRD5A1	LSS	PREP			PTGS1	PDE4D	PTGER1	PTK6	ACP1	ICMT	JAK1	SERPINA6	TYMS	ADORA2B	NR3C1	CYP19A1
	ITGB7		SLC6A3	CD81		KCNN2			PLA2G1B	UTS2R	PTGER4	LSS	RARA	TACR2				HMGCR	MTNR1A		RARA			KCNH2	CCND3	SLC5A7	ALOX5	CTSS	TRPV3	KCNN2	EZH2		SRD5A2	TERT	CDC25A			ADORA3	PTPRF	PTGER2	CHRM5	GLI2	CSF1R	JAK2	HSD17B3	GSR	PTGER4	PIM1	SCN5A
	ADAMTS4		KCNK2	ALOX5		PRKCA			CDC25B	VDR	PTGFR	LRRK2	SPHK2	CHRM3				PLA2G1B	PER2		RXRA			CYP11B2	KDR	TRPA1	EPHX1	MMP9	OPRM1	PRKCA	HIF1A		NR3C2	FABP5	MPO			MAPK3	HSD11B1	CES2	CCR2	G6PD	KIT	PRKCD	CHRM4	NQO1	PTGFR	JAK3	SCN2A
	ADORA3		CHRM4	SLC6A3		GRM4			ACP1	CHRM4	PTGDR	TYMS	PLA2G4A	ADRB3				CDC25B	ALOX5		CD81			CYP17A1	CA3	HMOX1	MGLL	CTSV	EDNRA	GRM4	CCR9		NR3C1	UGT2B7	ADH4			PRKCH	PLA2G1B	PREP	ESR2	GLI1	C5AR1	TOP2A	BCHE	CHEK1	PTGDR	NQO2	CBR1
	YARS		CHRM5	ADORA3		HTT			G6PD	CHRM1	LIPA	LTA4H	SPHK1	S1PR5				ACP1	EPHA4		ALOX5			SLC22A6	CA13	CTSL	RORC	CYP1A2	HSD17B3	HTT	ADORA1		SERPINA6	CES2	BRD9			HSD11B2	CDC25B	PTGES	PANK3	AKR1B10	MDM2	TBXAS1	IMPDH2	SRD5A2	LIPA	TTK	POLB
	SLC5A1		CHRM3	MAPK3		SHH			AKR1B10	MAPK8	EIF2AK1	STK3	RORA	S1PR4				G6PD	LIPA		SLC6A3			EPHA4	EPHB3	CTSB	SREBF2	CYP2C9	POLA1	SHH	ADORA2A		SIGMAR1	PREP	NPC1L1			CDC25A	ACP1	CES1	ALDH1A1	CNR1	KDR	LSS	OPRM1	DRD2	EIF2AK1	PIM2	ALOX12
	SLC29A1		GRM4	PRKCH		LCK			CCR5	CHRM3	PTGIR	STK26	FNTA	ALB				CYP51A1	TSPO		ADORA3			ACPP	LRRK2	SIRT2	SHBG	CYP3A4	PRMT3	LCK	LIPA		NR1I2	PTGES	IMPDH2			PTPN11	G6PD	SCD	HRH4	FNTA	PGGT1B	FFAR1	OPRD1	KDM4E	PTGIR	TNKS2	LTB4R
	ENPEP		KCNA5	HSD11B2		TLR8			FDFT1	TRPV1	FDFT1	DHCR7		NOS1				HSD17B2	CLK4		MAPK3			PRKDC	XPO1	NPC1L1	PTAFR	CYP2C19	CCR5	TLR8	RHOA		HSD17B3	CES1	SRD5A2			AKR1B10	AKR1B10	PRKCA	LDHA	CES1	CHRM1	PTGER1	OPRK1	TBXAS1	FDFT1	DHODH	LDHB
	SCN10A		SLC6A2	CDC25A		CTSC			RXRA	NR4A1	TOP1	EGFR		S1PR3				CNR2	CYP19A1		PRKCH			EIF2AK1	CYP17A1	NR1H3	DNTT	IDO1	PARP1	CTSC	AVPR1A		SCD	SCD	PLK1			CTSK	CCR5	RASGRP3	LDHB	SCD	CHRM3	PTGER2	ADORA2B	TDP2	TOP1	CHRM1	CXCR2
	AMPD2		PARP10	PTPN11		HMOX1			RXRG	SCN5A	ATP12A	MAPK1		S1PR1				FFAR1	CHRM2		HSD11B2			CD81	HPGDS	IMPDH2	IMPDH2	ADRA1A	IL6ST	HMOX1	TNK2		POLB	PRKCA	ADORA3			PTPN1	FDFT1	ALOX5	CTSK	VDR	TRPA1	SLC18A3	MMP13	HMOX1	ATP12A	CHRM3	CCR2
	PTPRG		CYP2A6	ADORA1		CTSS			FNTA	ACPP	JAK1	LIPA		SPHK2				PARP1	P2RX7		CDC25A			PTPN11	FNTA	PTPN1	PDE10A	GABRB3	CYP51A1	CTSS	GRM2		SHBG	RASGRP3	MAPK3			METAP1	RXRA		CYP26B1	CD81	HRH3	CDK8	NQO2	ALOX15	JAK1	CLK4	MAPK14
	PYGL		CYP11B1	ADORA2A		CTSV			PTGER1	SCN9A	JAK2	BRD4		MAOB				SLC5A7	MTNR1B		PTPN11			JAK3	PGGT1B	TOP1	GABRA5	GABRB3	CA1	CTSV	GCGR			RORA	PRKCH			DNMT3A	RXRG		CA5A	SLC6A3	SIGMAR1	HIF1A	VDR	GRM5	JAK2	ESR1	TNKS2
	DHFR		PGGT1B	SPHK2		NOS1			PTGER2	P2RX7	ROCK2	SPHK2						PTGER1	EPHX1		ADORA1			ADRA1A	MCHR1	TYMS	RAP1A	GABRB3	CA6	NOS1	PRCP				HSD11B2			PTPRC	FNTA		CYP26A1	MAPK3	EIF2AK1	TRPM8	CYP51A1	MALT1	ROCK2	ACPP	CA4
	NEU2		EPHX2	PLA2G4A		NOS3			FFAR1	PRMT3	HCRTR2	SPHK1						PTGER2	BRD4		ADORA2A			TYK2	PDGFRA	KCNA5	GSK3B	GABRA2	FDFT1	NOS3	CA2				PTPN11			SIRT2	PTGER1		QPCT	PRKCH	GLUL	JAK3	KCNA5	ALOX12	HCRTR2	ERBB2	CA5A
	PPARA		HMOX1	SPHK1		IDH1			VDR	TYMS	HCRTR1	MTNR1A						HTR7	PRKCZ		SPHK2			CETP	PIK3CD	TRPV1	PABPC1	P2RX7	CA4	IDH1	CA1				EPHX1			HSD17B3	PTGER2		ADRA1B	HSD11B2	PRKDC	SRD5A2	CHRM1	TLR9	HCRTR1	RPS6KA5	TAAR1
	AGTR1		CYP11B2	HTR2B		CHRNA4			CD81	NQO2	SPHK2	PARP1						DRD2	PDE10A		PLA2G4A			PABPC1	CCNC	GRM4	MTNR1A	CES2	AOC3	CHRNA4	CYP2C9				CTSL			RORC	FFAR1		MAOA	CDC25A	LIPE	PGR	CHRM3	PREP	SPHK2	ADORA2B	CYP11B2
	ACE		MGLL	RXRB		MCHR1			SLC6A3	KCNA5	SPHK1	FNTA						TNF	KCNH2		SPHK1			LIPA	CHRM5	PDE7A	EPHX2	DNM1	CDK8	MCHR1	CYP3A4				CTSB			POLB	VDR		SLC6A4	PTPN11	OPRL1	SPHK2	TRPV1	GRM2	SPHK1	CTSK	CTSS
	ANPEP		FLT3	ADRA2B		ADH1A			MAPK3	LTA4H	LRRK2	BRD2						PTGIR	ADORA1		HTR2B			KMT5A	ADORA2B	ADORA3	GPBAR1	VDR	CDK5R1	ADH1A	CA9				SIRT2			PDE4D	CD81		PAK1	TRPA1	PTPN22	SPHK1	TYMS	LRRK2	LRRK2	CTSS	CTSL
	CASP2		GSK3B	RARG		ADORA1			PRKCH	SLC18A3	MTNR1B	BRD3						MPI	ADORA3		RXRB			HDAC2	PDE5A	MAPK3	S1PR1	NR1I3	THRB	ADORA1	AKR1C3				LRRK2			HMGCR	SLC6A3		GABBR2	TOP2A	TNK2	C5AR1	ACPP	MCL1	MTNR1B	PTPN1	CD38
	THRA		PRSS1	RXRG		ADORA2A			HSD11B2	TNKS2	HTR2A	MTNR1B						CTSK	TRPV1		ADRA2B			TYMS	JAK3	PRKCH	TSPO	PTPN1	MAP2K1	ADORA2A	MDM2				NQO2			PLA2G1B	MAPK3		EPHX1	TNF	P2RX7	FAAH	TTK	ABCG2	HTR2A	AOC3	TTK
	THRB		CTRC	RARB		STAT3			CDC25A	STK3	HTR2C	ICMT						POLA1	PTK2B		RXRG			KCNA5	PDE9A	HSD11B2	SRD5A1	HMGCR	EPHA4	STAT3	PPARG				TPO			ACP1	PRKCH		PGR	NOS2	LRRK2	KCNH2	LTA4H	PPARA	HTR2C	BCHE	HSD17B3
	MMP16		SLC22A6	RARA		GABRB3			PTPN11	STK26	NQO2	CYP11B1						PLA2G4A	TNKS2		MAPK14			LTA4H	PDE3A	PTPN11	PGGT1B	CCR2	TGFBR1	GABRB3	PDE4D				CHRNA3			G6PD	HSD11B2		GPR55	NR1H2	ADORA1	NPY5R	SLC18A3	FABP5	NQO2	MAOA	BRD1
	MMP14		PDE7A	RXRA		GABRB3				SLC22A6	P2RX7	HTR2C						CD81	CHRM5		RORB			PGR	PDE2A	EPHX2	MTNR1B	FAAH	CA5A	GABRB3	PTPN11				CYP11B2			CYP51A1	CDC25A		GPR18	BACE1	ADORA2A	EIF2AK1	SLC22A6	PPARD	P2RX7	IGF1R	BRPF1
	MMP8		FAAH	MAPK14		GABRA2				OPRM1	HMOX1	CYP11B2						TYMS	CHRM3		MAPK1			NR1H2	PDE11A	F2	ALDH1A1	KCNH2	HSD11B2	GABRA2	PTAFR				BCHE			BCHE	PTPN11		RNASEH1	FDFT1	ADORA3	HSD11B2	HRH3	FFAR1	HMOX1	INSR	NISCH
	ERAP2		IDO1	RORB		CES1				OPRD1	TYMS	PSEN2						CHRM1	PYGL		NR1H2			LRRK2	CYP3A4	PRSS1	MAOB	AR	SRD5A1	CES1	POLB				ALOX5			CTSS			F2	RXRA	GSK3B	OXTR	BRS3	FABP2	TYMS	CDK2	MGLL
	NOX4		DRD2	MAPK1		ADRA1B				OPRK1	LTA4H	EPHX2						ADH1B	BRD2		NOS2			EGFR	PDE7B	CTRC	PPARA	CNR1	TBXAS1	ADRA1B	BRD4				BACE1			CTSL			FGFR1	HIF1A	HIF1A	CCR1	ICMT	CHRNA3	LTA4H	KDR	AKT1
	TYMS		ADRA2C	NR1H2		HRH3				BRS3	IMPDH2	PDE4D						IL6	BRD3		BACE1			PIM1	PABPC1	KCNK2	PPARD	UGT2B7	SRD5A2	HRH3	BRD2				RORC			CTSB			CD38	RXRG	CCR9	SLC6A3	TBXAS1	CTSS	IMPDH2	TYK2	BACE1
	ATIC		TYK2	NOS2		HRH4				IMPDH2	TACR1	TNNC1						ADAM17	IMPDH2					F2RL3	SRC	TBXAS1	PARP1	NPC1L1	MTNR1A	HRH4	BRD3				NR1H3			TSPO			ESR1	DHCR7	IGF1R	IL6ST	HDAC2	GABRA1	TACR1	FGFR1	BRAF
	ALOX12		CDC45	BACE1		DRD4				TBXAS1	MAPK10	AKR1C3						GLUL	CCNB3					PIM3	F13A1	CHEK1	HCRTR2	ESR1	NPY5R	DRD4	PDE2A				PDE4D			GSK3B			BCHE	PTGER1	ABCC9	PRKDC	STK3	HLCS	MAPK10	PDE10A	TNNI3K
[truncated: 88 more columns]

## Sheet: S. officinalis
Salvia officinalis	Thujone	Camphor	1,8-Cineole	⍺-Pinene	β-Pinene	Linalool	Camphene	Myrcene	Borneol	Caryophyllene	carnosol	Ferruginol	Limonene	Phellandrene	sabinene	β-cadinene	Beta-Muurolene	⍺-Thujone	γ-Elemene	P-cymene	Rosmarinic Acid	Bornyl Acetate	1,8-Cineol-d3	Terpinen-4-ol	⍺-Terpineol	Camphene	β-caryophyllene	β-myrcene	α-terpinene	γ-terpinene	Verbenone	α-terpineol	Terpinolene	α-thujene	α-phellandrene	Myrtenol	Methyl eugenol	Chrysanthenone	α-humulene	Caryophyllene oxide	Geraniol	⍺-Humulene	⍺-Bisabolol	⍺-Copaene	Germacrene- D	δ-Cadinene	Pinocarvone	cis-β-Ocimene	α-Campholenal
PubChem CID	12304612	2537	2758	82227	14896	6549	6616	31253	6552009	5281515	442009	442027	22311	7460	10887971	10657	12306047	5281792	94254	7463	5281792	6448	46781028	562743	17100	6616	5281515	31253	7462	7461	92874	17100	11463	12444324	7460	10582	7127	442463	5318100	SQLE	637566	5318100	1549992	19725	5317570	441005	121719	18756	1252759
	NR1H4	NR1I3	CYP19A1	PPARA	SLC5A7	TRPV3	HSD11B1	PPARA	CA2	PPARA	PTGES	CYP19A1	PPARA	PPARA	HSD11B1	PPARA	PPARA	FYN	PPARA	CYP2A6	FYN	ACHE	CYP19A1	AR	AR	HSD11B1	PPARA	PPARA	PPARA	TRPV1	NR3C2	AR	PPARA	PPARA	PPARA	AR	PTGS1	CTSD	SQLE	LSS	SQLE	SQLE	CYP19A1	CXCR3	PPARA	PPARA	PTPN1	PPARA	TRPV1
	NR1I2	CYP19A1	SHH	CNR2	HSD11B1	CA2	SLC5A7	CNR2	CA1	CNR2	ADAMTS5	AR	CNR2	CNR2	UGT2B7	CNR2	CNR2	AKR1B1	CNR2	ACHE	AKR1B1	VDR	SHH	CYP19A1	CYP19A1	SLC5A7	CNR2	CNR2	CNR2	PLK1	NR3C1	CYP19A1	CNR2	CNR2	CNR2	CA2	NQO1	CYP19A1	AR	SLC6A4	UGT2B7	AR	PTPN1	PPARA	CNR2	CNR2	FAAH	CNR2	ADH1A
	RARG	CA2	CYP51A1	ACHE	UGT2B7	CA1	UGT2B7	SHBG	CA4	FAAH	RET	POLA1	NR1H3	ADORA1	NR1H3	NR1H3	NR1H3	TTR	CXCR3	TAAR1	TTR	CDC25A	CYP51A1	CA2	CA2	UGT2B7	FAAH	SHBG	ADORA1	GLI2	PGR	CA2	GLI2	NR1I3	ADORA1	CA1	CYP11B1	ADH1A	LSS	SLC6A3	JAK1	LSS	BCHE	CNR2	ADORA1	TRPV1	TRPV1	MAOB	CYP19A1
	RARB	CA1	ACHE	FAAH	PPARA	CA4	NR1H3	CXCR3	TRPM8	TRPV1	PDE2A	ESR1	CYP19A1	ADORA2A	PPARA	CYP19A1	CYP19A1	MMP1	NR1H3	PPARA	MMP1	PTPN1	ACHE	CA1	CA1	NR1H3	TRPV1	CXCR3	ADORA2A	GLI1	SERPINA6	CA1	GLI1	FAAH	ADORA2A	CA4	CYP11B2	ADH1C	NR1H3	CTSK	JAK2	NR1H3	AR	HTR2A	ADORA2A	GLI2	ACHE	ACHE	SRD5A1
	RARA	CA4	DNM1	TRPV1	CNR2	TRPM8	ACHE	SQLE	CDC25A	NR1H3	PDE10A	ESR2	FAAH	ADORA3	CNR2	FAAH	FAAH	MMP2	HTR2A	PTGS1	MMP2	HMGCR	DNM1	CA4	CA4	ACHE	NR1H3	SQLE	ADORA3	PPARA	SHBG	CA4	TRPV1	TRPV1	ADORA3	RORC	NQO2	FAAH	NR1H2	CTSL	PTGS1	NR1H2	SLC6A4	HSD11B1	ADORA3	GLI1	TRPA1	CXCR3	ADH4
	PPARA	AR	CDC25A	AR	ACHE	NR3C2	PTGS1	CYP1A2	CDC25B	SQLE	RIPK2	ESRRA	TRPV1	RBP4	CYP19A1	TRPV1	TRPV1	MMP9	MAOB	TRPA1	MMP9	CYP19A1	CDC25A	RORC	TRPM8	PTGS1	SQLE	CYP1A2	RBP4	CNR2	NR1I2	TRPM8	ADORA1	ACHE	RBP4	NPC1L1	PIK3CB	PTGS1	POLB	CTSB	PTGS2	POLB	CHRM2	MAOB	AR	CXCR3	METAP1	SHBG	ADH1B
	CXCR3	CES1	POLA1	CYP19A1	PTGS1	NR3C1	AR	HTR2A	NR1I3	NR1I3	LDHA	ESRRB	AR	AR	ESR1	CXCR3	CXCR3	CA2	UGT2B7	HTR1D	CA2	UGT2B7	POLA1	SREBF2	CHRM2	AR	NR1I3	HTR2A	AR	CYP19A1	CYP17A1	CHRM2	ADORA2A	AR	AR	RORA	PIK3CA	CTSK	NPC1L1	F2	PGR	NPC1L1	ACHE	MGLL	CYP19A1	ADORA1	ADH1A	HTR2A	ADH1C
	SIGMAR1	CES2	VDR	ESR1	NR1H3	PGR	CYP19A1	MAOB	AR	AR	MYLK	GPER1	ESR1	ESR1	CHRM2	AR	AR	MMP12	MGLL	ADORA3	MMP12	TBXAS1	VDR	NPC1L1	SLC6A4	CYP19A1	AR	MAOB	CYP19A1	PTPN2	HSD17B3	SLC6A4	ADORA3	CYP19A1	ESR1	PTPN1	CYP19A1	SERPINA6	KCNH2	PRSS1	JAK3	KCNH2	NR1H3	UGT2B7	ESR1	ADORA2A	CHRNA4		CTSD
	SHBG	ADH1A	GBA	CHRM2	SHBG	SIGMAR1	ESR1	NR1H3	NR1H4	CYP19A1	LTA4H	NR3C1	CHRM2	ESR2	PTGS1	ESR1	ESR1	CA12	CYP19A1	AHR	CA12	CYP11B1	GBA	NR1H3	NR1H3	ESR1	CYP19A1	NR1H3	ESR1	CNR1	FABP1	NR1H3	AR	ESR1	ESR2	NR1I3	P2RX7	ESR2	NLRP3	CTRC	TYK2	NLRP3	SLC6A2	PTGS1	ESR2	ADORA3	ADH1C		FAAH
	MGLL	ADH1C	HSD17B3	SLC6A2	PTPN1	SLC6A3	CHRM2	MGLL	GPBAR1	ESR1	EGFR	SLC6A4	ACHE	CYP19A1	SLC6A2	CHRM2	CHRM2	CA4	NR1I3	CYP1A2	CA4	CYP11B2	HSD17B3	HMGCR	PTPN1	CHRM2	ESR1	MGLL	ESR2	PPARG	NR1I3	PTPN1	ESR1	CHRM2	CYP19A1	SHBG	ACHE	CCR5	POLA1	NR1H3	DRD2	POLA1	CYP17A1	NR1H3	MAOB	AR	NR1H4		SLC5A7
	CYP19A1	SERPINA6	HMGCR	SLC6A4	NR1I3	SQLE	SLC6A2	GLI2	SHH	CHRM2	PLA2G7	ADCY10	SLC6A2	SQLE	SLC6A4	SLC6A4	ACHE	CA7	FAAH	GABRA1 GABRB2 GABRG2	CA7	POLA1	HMGCR	TRPM8	NR1I3	SLC6A2	CHRM2	GLI2	CES2	PPARD	SIGMAR1	NR1I3	ALOX5	SLC6A2	SQLE	TRPM8	PDE7A	MAOB	TBXA2R	NR1H2	SIGMAR1	TBXA2R	SHBG	PTPN1	CXCR3	ESR1	SAE1 UBA2		NR3C2
	CYP11B2	SHBG	TRPM8	CYP2C19	CYP19A1	IDO1	SLC6A4	GLI1	ESR2	SLC6A2	DRD1	SHBG	SLC6A4	CES1	CYP2C19	CYP2C19	SLC6A2	CA1	TRPV1	SLC6A2	CA1	HSD11B1	TRPM8	ESR2	SREBF2	SLC6A4	SLC6A2	GLI1	VDR	FABP4	SRD5A1	SREBF2	ESR2	SLC6A4	CES1	CYP19A1	CDC7	CA2	KCNA5	HSD11B1	IDO1	KCNA5	SREBF2	NR1I3	NR1H3	ALOX5	POLB		NR3C1
	MPO	G6PD	CA2	BCHE	ESR1	HSD17B2	CYP2C19	BCHE	ESR1	SLC6A4	MTNR1B	ALOX15	CYP2C19	MPI	AR	MAOB	SLC6A4	MMP13	AR	HTR2A	MMP13	ADRA2A	CA2	CHRM2	NPC1L1	CYP2C19	SLC6A4	BCHE	CDC25A	FFAR1	SRD5A2	NPC1L1	CYP19A1	CYP2C19	MPI	SQLE	HMGCR	CA1	HIF1A	SLC6A2	KCNH2	HIF1A	NPC1L1	SHBG	RBP4	ESR2	PTGES		PGR
	HMGCR	GABBR1	CA1	PTPN1	CHRM2	DRD2	SHBG	MAOA	UGT2B7	CYP2C19	ADORA1	ALOX12	SQLE	CES2	SLC5A7	SQLE	CYP2C19	MMP3	ESR1	SLC6A4	MMP3	ADRA2C	CA1	CYP17A1	BCHE	SHBG	CYP2C19	MAOA	GLRA1	ALOX5	TRPA1	BCHE	PTPN2	BCHE	CES2	NR1H3	ADORA2A	CA4	VDR	KCNA5	HMGCR	VDR	ESR1	CYP19A1	RARG	PTPN2	AKR1B10		SERPINA6
	RXRA	CTSK	CA4	SLC5A7	SLC6A2	CHRM4	NR1H4	ACHE	SHBG	TOP1	MTNR1A	NR1H2	ESR2	SLC5A7	NR1H4	PTPN1	SQLE	PTGS1	CHRM2	SLC6A3	PTGS1	ADRA2B	CA4	PTPN1	ESR1	NR1H4	TOP1	ACHE	CES1	AR	CYP19A1	ESR1	NR1H3	PTPN1	SLC5A7	DRD2	NOS1	NR3C2	PTGS1	HIF1A	PRKCG	PTGS1	HSD11B1	ESR1	RARB	CYP19A1	NR3C2		SHBG
	NR3C1	VDR	UGT2B7	NR1I3	SLC6A4	OPRM1	SAE1 UBA2	PTGS1	POLA1	ESR2	PDE7A	HSD17B1	BCHE	VDR	SAE1 UBA2	HTR2A	ESR2	SLC6A2	ACHE	KCNN4	SLC6A2	ADRA1A	UGT2B7	RORA	SQLE	SAE1 UBA2	ESR2	PTGS1	MPI	ESR1	AR	SQLE	SQLE	CYP17A1	VDR	CHRM2	NOS3	SHBG	CES2	NOS2	PRKCD	CES2	HMGCR	CHRM2	RARA	HTR2A	NR3C1		NR1I2
	PTGS2	NPC1L1	AR	PTGS1	CYP2C19	OPRD1	PTGES	SLC6A2	NPC1L1	BCHE	NQO2	STS	PTPN1	RARG	SHBG	NR1I3	BCHE	AKR1C2	SLC6A2	KIF11	AKR1C2	LIPE	AR	SQLE	ACHE	PTGES	BCHE	SLC6A2	FAAH	PTGS1	FAAH	ACHE	CNR1	PTGS1	RARG	SLC6A4	TBXAS1	NR1I2	CTSK	NLRP3	PRKCA	CTSK	SQLE	ACHE	PTPN1	MAOB	PGR		FABP1
	MAOB	NR1H4	ESR1	NR1H3	AR	OPRK1	AKR1B10	HTR2C	HSD11B1	PTPN1	MTOR	PGR	NR1I3	RARB	PTGES	MGLL	PTPN1	AKR1B10	SLC6A4	HTR2B	AKR1B10	CA1	ESR1	DRD2	CYP51A1	AKR1B10	PTPN1	HTR2C	TRPV1	FAAH	TRPV1	CYP51A1	FABP4	NR1H3	RARB	SREBF2	GRM4	FABP1	CTSL	CHRM4	CYP11B1	CTSL	CYP2C19	SLC6A2	HTR2A	NR1H3	SERPINA6		PARP1
	HTR6	GABRA2	ESR2	RORC	FAAH	ADRA2C	POLB	PTGS2	NR1H3	CXCR3	PIK3CA	SLC22A2	PTGS1	RARA	AKR1B10	CYP1A2	NR1I3	CA6	CYP2C19	CA2	CA6	CTRB1	ESR2	SLC6A4	SLC6A2	POLB	CXCR3	PTGS2	PPARG	ESR2	NPC1L1	SLC6A2	PTGS1	RORC	RARA	LTB4R	HMOX1	NR1I3	CTSB	CHRM5	CYP11B2	CTSB	NR1I3	SLC6A4	FAAH	CNR1	SHBG		SRD5A2
	CYP1A2	CDC25A	SHBG	SREBF2	TRPV1	HMOX1	PTPN1	CHRNA4 CHRNB2	G6PD	PTPN2	UQCRB	NR1I3	TOP1	PTPN1	POLB	TOP1	MAOB	CA5B	SQLE	GABRB3 GABRG2 GABRA1	CA5B	TAAR1	SHBG	CYP51A1	DRD2	PTPN1	PTPN2	CHRNA4	RARG	FABP3	PTGES	DRD2	PPARG	SREBF2	PTPN1	ACHE	GRM2	HMGCR	HMGCR	CHRM3	PSEN2	HMGCR	ESR2	CYP2C19	TRPV1	FAAH	NR1I2		FABP4
	ESR1	GPBAR1	CDC25B	NPC1L1		JAK1	NR1I3	ADORA1	GABBR1	PTGS1	EGLN1	SLC6A3	ADORA1	FYN	PTPN1	ADORA1	HTR2A	SELE	BCHE	HTR2C	SELE	PABPC1	CDC25B	PPARA	CYP17A1	NR1I3	PTGS1	ADORA1	RARB	PLA2G4A	CCR5	CYP17A1	FABP3	NPC1L1	FYN	PTPN6	GABRB3	CYP51A1	CHRM4	MDM2	EPHX2	CHRM4	SLC10A2	AR	LSS	FABP4	CYP17A1		CNR1
	MAOA	AKR1B10	NR1I3	ESR2		JAK2	FAAH	ADORA2A	NR3C1	MAOB	LCK	CNR1	ADORA2A	LTB4R	NR1I3	ADORA2A	MGLL	SELP	PTPN1	GSK3B	SELP	CA2	NR1I3	PPARD	ESR2	FAAH	MAOB	ADORA2A	RARA	PLA2G4B	ADORA3	ESR2	PPARD	ESR2	LTB4R	PTPN2	MGLL	PARP1	CHRM5	KIF11	CNR1	CHRM5	PSEN2	FAAH	SQLE	PTGS1	HSD17B3		PPARA
	CYP11B1	POLB	CES1	CTSD		PTGS2	TRPV1	ADORA3	SIGMAR1	ADORA1	HSD17B2	KDR	ADORA3	RORC	ACHE	ADORA3	PTGS1	LCK	CYP1A2	AR	LCK	TYMS	CES1	G6PD	CYP2C19	TRPV1	ADORA1	ADORA3	PTPN1	MGLL	MAPK3	CYP2C19	FFAR1	CTSD	RORC	SPHK2	BRD9	CHRM1	CHRM3	BRD4	PIM1	CHRM3	RORC	TRPV1	VDR	PPARG	FABP1		TERT
	RXRB	ACHE	HSD11B1	SHBG		KCNA5	RORC	FAAH	DRD2	ADORA2A	ADORA2A	CNR2	ALOX5	HTR2B		ALOX5	TOP1	CA9	PIN1	MAOA	CA9	HTR1A	HSD11B1	ESR1	NR3C2	RORC	ADORA2A	FAAH	RORC	PLA2G4C	PRKCH	NR3C2	FAAH	SHBG	HTR2B	SPHK1	KAT2B	P2RX7	HSD11B1	BRD2	PIM3	HSD11B1	PTPRF		NR1I3	FABP3	NR1I3		FABP3
	RXRG	UGT2B7	CES2	CYP17A1		PTAFR	SREBF2	TRPV1	GABRA2 GABRB2 GABRG2	ADORA3	PLK1	FYN	RORC	RXRB		RORC	ADORA1	CA14	PTPN2	ESR1	CA14	CCR5	CES2	ACHE	PTPRF	SREBF2	ADORA3	TRPV1	HTR2B	SHBG	HSD11B2	PTPRF	CHRM2	HMGCR	RXRB	FABP4	GABRB3	HSD11B1	CYP17A1	BRD3	HSD11B1	CYP17A1	PTPN2		MGLL	PPARD	CA2		FABP5
	CES1	PARP1	HIF1A	HMGCR		SCN5A	NPC1L1	FDFT1	AKR1B10	UGT2B7	MAOA	IGF1R	SREBF2	ADRA2B		SREBF2	ADORA2A	EGFR	TRPA1	ESR2	EGFR	PGGT1B FNTA	HIF1A	ADRA2C	PTPN2	NPC1L1	UGT2B7	FDFT1	RXRB	SQLE	CDC25A	PTPN2	SLC6A2	CYP51A1	ADRA2B	PPARG	GABRA2	ADH1B	ESR1	MGLL	NR3C2	ESR1	PLA2G1B		RXRG	FFAR1	CA1		PPARD
	CES2	MAOB	OPRK1	CYP51A1		SCN9A	ESR2	CYP19A1	POLB	GLI2	TYMS	OPRD1	NPC1L1	RXRG		NPC1L1	ADORA3	ERBB2	PTGS1	CYP2D6	ERBB2	NUDT1	OPRK1	HSD17B2	PLA2G1B	ESR2	GLI2	CYP19A1	ADRA2B	ADORA1	PTPN11	PLA2G1B	SLC6A4	PGR	RXRG	PPARA	CHRM2	MPO	ESR2	MAPK14	MAP3K14	ESR2	ACP1		RXRA	CHRM2	CA4		CYP17A1
	BCHE	HTR7	NR1H4	PTPN2		PARP1	CTSD		CYP19A1	GLI1	IDH1	CYP24A1	CTSD	RXRA		CTSD	ALOX5	SELL	TOP1	HTR6	SELL	ADRA1D	NLRP3	SHBG	ACP1	CTSD	GLI1		RXRG	ADORA2A	AKR1B10	ACP1	CYP2C19	PTPN2	RXRA	TERT	CHRM1	RORC	EBP	CDC25A	HMOX1	EBP	AKR1B10		CHRM2	ACHE	PTGS1		IMPDH2
	ACHE	PAOX	GPBAR1	SRD5A1		ADRA1A	CYP17A1		NR3C2	RORC	MC4R	NR1H3	SHBG	MAPK14		CYP17A1	RORC	MET	ADORA1	CYP2C9	MET	CEL	NR1H4	SLC6A2	AKR1B10	CYP17A1	RORC		RXRA	ADORA3	PTGS1	AKR1B10	PLK1	SRD5A1	MAPK14	FABP3	CHRM3	POLB	SLC6A3	CYP19A1	CHRM4	SLC6A3	CYP51A1		ACHE	SLC6A2	CES1		TYMS
	PTPN22	KAT2B	NLRP3	SRD5A2		HRH3	CDC25A		PGR	SREBF2	KIF11	SRC	CYP17A1	NR1H3		HMGCR	SREBF2	PIM1	ADORA2A	CYP3A4	PIM1	QPCT	GPBAR1	NR3C1	SIGMAR1	CDC25A	SREBF2		SLC6A2	NR1I3	BCHE	SIGMAR1	PLA2G4A	SRD5A2	NR1H3	FABP5	GRM5	PDE4D	BRD4	EPHX1	CHRM5	BRD4	ATP12A		SLC6A2	SLC6A4	CES2		P2RX7
	PTPRC	TYMS	SIRT2	NR3C2		HRH4	HMGCR		SLC6A3	NPC1L1	BACE2	TTR	HMGCR	RORB		CYP51A1	NPC1L1	HCAR2	ADORA3	AOC3	HCAR2	EPHX1	SIRT2	NR3C2	NR3C1	HMGCR	NPC1L1		GC	CHRM2	ALOX5	NR3C1	BCHE	NR3C2	RORB	PPARD	ALOX15	PTPN2	BRD2	ICMT	CHRM1	BRD2	PTPN6		SLC6A4	CYP2C19	SIGMAR1		CYP2A6
	PTPN1	MPO	CHRM2	NR3C1		JAK3	CDC25B		IDO1	FABP4	KCNMA1	LTB4R	CYP51A1	MAPK1		PIN1	CTSD	PPARD	SHBG	CYP2C19	PPARD	NR1I2	CHRM2	BCHE	TRPV3	CDC25B	FABP4		MAPK14	SLC6A2	PTPN1	TRPV3	PTPN1	NR3C1	MAPK1	FABP1	AR	PLA2G1B	BRD3	ALOX5	CHRM3	BRD3	NR3C2		CYP2C19	PLA2G4A	DRD4		SCD
	IDO1	ADH1B	PSEN2	PGR		TYK2	CYP51A1		PTGS2	PPARG	NR3C2	ALK	PTPN2	RORA		PTPN2	CYP17A1	IGFBP3	RORC	ESRRG	IGFBP3	IDO1	PSEN2 PSENEN NCSTN APH1A PSEN1 APH1B	PTPRF	ATP12A	CYP51A1	PPARG		NR1H3	SLC6A4	PTPN2	ATP12A	SHBG	SERPINA6	RORA	ESR1	RGS4	ACP1	PREP	HCRTR1	CYP2C9	PREP	FNTA FNTB		TOP1	SQLE	GLI2		CA2
	TOP1	HSD11B1	NR1H3	SERPINA6		TNNC1	PPARA		TRPV3	CTSD	ADORA3	SIRT2	SRD5A1	GLI2		SHBG	HMGCR	AKR1C3	SREBF2	ADRA2A	AKR1C3	KCNK2	NR1H3	PTPN2	PTPN6	PPARA	CTSD		RORB	CYP2C19	BACE1	PTPN6	PLA2G4B	SIGMAR1	GLI2	NR3C1	PDE10A	AKR1B10	CYP19A1	IMPDH2	AR	CYP19A1	PER2		BCHE	BCHE	GLI1		DRD2
	KDM4A	CHRM1	PPM1B	SIGMAR1		LRRK2	CNR2		HSD17B2	TERT	MMP9	HTR2B	SRD5A2	GLI1		SRD5A1	CYP51A1	AKR1C4	NPC1L1	CXCL8	AKR1C4	PRSS1	PPM1B	PLA2G1B	SHBG	CNR2	TERT		MAPK1	BCHE	CTSD	SHBG	MGLL	NR1I2	GLI1	SIGMAR1	USP10	HTR7	MAPK14	MAPK10	PER2	MAPK14	FABP4		RORC	PTPN1	CTSD		DRD4
	PIN1	HSD11B2	NR1H2	NR1I2		AR			PTAFR	SHBG	MMP1	OPRM1	NR3C2	ACHE		SRD5A2	PTPN2	ESR1	CTSD	PTGS2	ESR1	CTRC	NR1H2	ACP1	FABP4		SHBG		UGT2B7	PTPN1	ESR1	FABP4	PLA2G4C	HSD17B3	ACHE	CYP2C19	USP13	ESR1	MAPK10	CSNK1D	NR3C1	MAPK10	FABP3		HTR2B	SHBG	PARP1		CA1
	PTGS1	HSD17B3	PPP1CC	HSD17B3		PRKDC			PABPC1	FABP3	TRPV1	OPRK1	NR3C1	TOP2A		NR3C2	SRD5A1	TYR	CYP17A1	HRH3	TYR	SLC6A2	PPP1CC	AKR1B10	PPARA		FABP3		BACE1	ACHE	ESR2	PPARA	NR1I3	FABP1	TOP2A	BCHE	CYP2A6	CYP2C19	CSNK1D	MAPK9	SLC6A3	CSNK1D	FABP5		RXRB	NR1I3	CCR5		SIGMAR1
	PTPRF	BRD9	SQLE	FABP1		CCNE2			ALOX5	CYP17A1	GPR55	RXRA	PGR	TNF		NR3C1	SRD5A2	KDM4C	CDC25A	SIGMAR1	KDM4C	KCNH2	SQLE	SIGMAR1	FABP3		CYP17A1		RORA		RORA	FABP3	TOP1	RBP4	TNF	SCD	CTSC	SRD5A1	MAPK9	EPHX2	SERPINA6	MAPK9	PPARD		ADRA2B	PIN1	SLC5A7		CA4
	CDC25B	LRRK2	CHRM4	RBP4		PTK2			FABP4	FABP5	1	HTR6	SERPINA6	PGR		PGR	NR3C2	CA13	HMGCR	SLC22A6	CA13	GRM5	CHRM4	CHRM4	FABP5		FABP5		NR1I3		FNTA	FABP5	POLB	PTPN6	PGR	SLC6A2	CTSK	AR	MDM2	PABPC1	ADORA3	MDM2	FABP1		MAPK14	CYP1A2	DRD2		TOP1
	TBXA2R	DRD4	CHRM5	PTPN6		KDR			PPARA	PPARD	MDM2	ALOX5	SIGMAR1	LSS		SERPINA6	NR3C1	APP	CDC25B	CNR2	APP	TNKS2	CHRM5	OPRM1	PPARD		PPARD		CHRM2		CES1	PPARD	RXRA	SQLE	LSS	PREP	CTSS	EPHX1	PTPN1	DRD4	MAPK3	PTPN1	RORA		RORB	PLA2G4B	HTR7		PTPN6
	CYP24A1	ACE	CHRM1	SQLE		STK3			FABP3	HMGCR	CYP11B1	MC4R	NR1I2	FAAH		SIGMAR1	PGR	CASP3	CYP51A1	HRH1	CASP3	F2	CHRM1	OPRD1	FABP1		HMGCR		SLC6A4		HSD11B1	FABP1	RARA	UGT2B7	FAAH	PTGES	CTSV	LRRK2	TTL	TOP2A	CHEK1	TTL	OXTR		MAPK1	PLA2G4C	TYMS		PTPN2
	CHRM4	SRD5A1	CHRM3	UGT2B7		STK26			FABP5	FABP1	CYP11B2	HTR1B	HSD17B3	TRPV1		NR1I2	SERPINA6	MAPK8	SRD5A1	KDM1A	MAPK8	P2RX7	CHRM3	OPRK1	RORA		FABP1		CYP2C19		ADH1A	RORA	RARB	FABP4	TRPV1	CYP51A1	TYK2	ACE	METAP2	MTNR1A	KCNA3	METAP2	PABPC1		RORA	PLK1	ADH1B		HTR7
	HTR2B	EPHX1	PRKCA	FABP4		MAPK8			PPARD	CNR1	PDE4B	TRPV1	FABP1	CDC25A		HSD17B3	SIGMAR1	AMPD3	SRD5A2	SLC18A2	AMPD3	LRRK2	PRKCA	NR1H2	HMOX1		CNR1		TRPA1		ADH1C	HMOX1	RARG	PPARG	CDC25A	UGT2B7	CREBBP	PTPN6	SLC6A2	HTR6	PRKCB	SLC6A2	SERPINA6		TOP2A	TOP1	MGLL		PTGES
	DRD5	FABP4	CA12	CNR1		UTS2R			SPHK1	CYP51A1	ALOX15	GPR55	RBP4	BACE1		FABP1	NR1I2	ITGB1	NR3C2	SRD5A2	ITGB1 ITGA4	CYP2A6	CA12	UTS2R	HMGCR		CYP51A1		TOP2A		SLC6A4	HMGCR	RXRG	TERT	BACE1	TRPV3	CA2	SIGMAR1	HCRTR1	TBXA2R	PRKCE	HCRTR1	NR3C1		TNF	RORC	CTSK		CHRM1
	ADRA2A	PPARA	CA9	PPARG		AKR1C3			FFAR1	SRD5A1	CTSV	HTR1A	PTPN6	GLRA1		MAOA	HSD17B3	PTGDR2	NR3C1	TYR	PTGDR2	FLT3	CA9	PTGER2	CD81		SRD5A1		TNF		CES2	CD81	RORC	FABP3	GLRA1	HMOX1	JAK2	NQO2	KIF11	ALDH1A1	PRKCH	KIF11	CD81		PGR	SREBF2	KAT2B		CCR5
	ADRA2C	FABP3	NPC1L1	TERT		TYMS			FABP2	SRD5A2	MAOB	POLB	RARG	ALOX15		HTR2C	FABP1	PADI1	PGR	FAAH	PADI1	ELANE	NPC1L1	PTPN6	PGR		SRD5A2		PGR		IDO1	PGR	SREBF2	FABP5	ALOX15	SCN5A	NUDT1	PTGER2	DHCR7 EBP	SRD5A1	PRKCQ	DHCR7 EBP	ABHD6		CES1	NPC1L1	CYP19A1		FFAR1
	HRH2	FABP5	PTPN1	FABP3		LTA4H			BRD4	NR3C2	CXCR2	PTGS2	RARB	ALOX12		PTGS2	RBP4	SLC5A2	SERPINA6	CES1	SLC5A2	TRPM8	PTPN1	HRH3	G6PD		NR3C2		MSR1		PTPN6	G6PD	NPC1L1	PPARD	ALOX12	SCN9A	GALR3	PTGIR	NR3C2	HTR2B	RASGRP1	NR3C2	NPY5R		MPI	CTSD	GSK3B		CHRNA4
	ADRA2B	PPARD	ADRA2A	FABP5		EIF2AK1			BRD2	NR3C1	NQO1	ADRB3	RARA			KDM4A	PTPN6	PADI4	SIGMAR1	KCNH2	PADI4	EGFR	ADRA2A	TRPV3	SCD		NR3C1		BCHE		FDFT1	SCD	CTSD	CNR1		PTAFR	HTR2A	ADH4	ICMT	TBXAS1	CCNB3	ICMT	CNR1		CES2	CYP17A1	PTPN6		TPO
	SCN5A	FFAR1	ADRA2C	PPARD		PSEN2			BRD3	PGR	FGFR1	ADRA2A	UGT2B7			RBP4	RARG	ALDH2	NR1I2	CES2	ALDH2	TGFBR1	ADRA2C	MAPK8	ADRA2C		PGR		SQLE		FABP4	ADRA2C	CYP17A1	LSS		ADRA2C	BRPF1	CDC25A	HTR2B	ADRA2A	GSK3B	HTR2B	G6PD		PTPN2	HMGCR	PTPN2		MPO
	CHRM5	FABP2	ADRA2B	LSS		PREP			HMOX1	CES1	CRHR1	ADRA2C	GLI2			PTPN6	RARB	F7	HSD17B3	CNR1	F7	ALDH2	ADRA2B	PTAFR	HSD11B1		CES1		ACHE		CNR1	HSD11B1	HMGCR	CES1		HMGCR	MST1R	SRD5A2	ADRA2A	HRH2	CDK1	ADRA2A	SCD		ALOX5	CYP51A1	AR		EPHX2
	RET	MTNR1A	ADRA1D	CES1		CES1			DPP4	SERPINA6	CASP6	ADRA2B	GLI1			RARG	RARA	MAPK1	FABP1	ADRA2B	MAPK1	GSK3B	ADRA1D	HSD11B1	SLC6A3		SERPINA6				PPARG	SLC6A3	CYP51A1	SCD		PTGER1	EP300	PTGES	HRH2	ADRA2B	CHRNA3	HRH2	CHRM3		PTGS1	POLB	CHRM1		MTNR1A
	DRD1	MTNR1B	ADRA1A	SCD		MAPK1			ADRA2C	SIGMAR1	DRD2	CHRM2	FABP4			RARB	SHBG	IGFBP5	VDR	SHBG	IGFBP5	ALDH1A1	ADRA1A	FABP4	TOP1		SIGMAR1				PPARA	TOP1	UGT2B7	CES2		PTGER4	GABRA1	PARP10	ADRA2B	DRD1	GABRB3	ADRA2B	GRM5		LTB4R	SRD5A1	HSD11B1		MTNR1B
	CHRM2	P2RX7	ADRA1B	CES2		GSK3B			MTNR1A	NR1I2	PDE5A	CHRM1	PPARG			RARA	UGT2B7	PADI2	ALOX5	ADRA1A	PADI2	ALDH3A1	ADRA1B	PPARG	PTAFR		NR1I2				TERT	PTAFR	KMT5A	PREP		PTGER2	GABRA5	FABP4	DRD1	ADRB1	AKR1C3	DRD1	NPY2R		CDC25A	SRD5A2	MAOB		MAOB
	CHRM1	TBXAS1	PAM	PREP		ACPP			EIF2AK1	HSD17B3	CTSK	TACR2	TERT			ACHE	GLI2	PADI3	ATP12A	HTR1B	PADI3	PRKDC	PAM	FABP3	RORC		HSD17B3				FABP3	RORC	ACHE	PTGES		PTGIR	TGM2	CNR1	ADRB1	DRD2	CYP17A1	ADRB1	ICMT		GLRA1	NR3C2	SRD5A1		PLA2G4A
	DRD2	CTSL	CNR1	PTGES		EGFR			LIPA	SCD	TSPO	CHRM3	FABP3			SLC6A2	GLI1	KDM3A	PTPN6	IDO1	KDM3A	CHRNA3	CNR1	FABP5	SCN5A		SCD				FABP5	SCN5A		TOP1		HSD17B2	JAK1	PPARA	DRD4	ADRA1D	ADA	DRD4	MAPK8		SREBF2	RARG	FABP4		PLA2G4B
	SLC6A2	CTSB	HSP90AA1	TRPA1		MDM2			CYP11B1	ACHE	CDK5R1	ADORA3	FABP5			UGT2B7	FABP4	MME	HSD11B1	FABP4	MME	GABRB3	HSP90AA1	FABP1	SCN9A		ACHE				PPARD	SCN9A		RORA		PTPRF	PARP1	FABP3	ADRA1D	HTR2A	APP	ADRA1D	KCNA5		NPC1L1	RARB	PPARG		PLA2G4C
	ADRA1D	SRD5A2	FAAH	TOP1		CASR			CYP11B2	ALOX5	CCNB3	PRKCQ	PPARD			GLI2	PPARG	DHODH	PTGS2	FABP3	DHODH	HSD17B3	FAAH	CYP2C19	CHRM4		ALOX5				CA2	CHRM4		TRPA1		PLA2G1B	CISD1	FABP5	HTR2A	CTSC	MAPK14	HTR2A	KCNA3		FABP4	NR3C1	PPARA		CHRM4
	HTR2C	NQO2	PRKCE	RORA		ABCC9			LRRK2	RBP4	CPB1	TYR	CNR1			GLI1	TERT	F3	CCR5	PLAU	F3	PIK3CD PIK3R1	PRKCE	CD81	OPRM1		RBP4				CA1	OPRM1		SLC5A7		CDC25B	HSD17B3	PPARD	HTR2C	HTR2C	BACE1	HTR2C	TTL		PPARG	RARA	TERT		CES1
	SLC6A4	SLC5A7	PRKCQ	POLB		PRKCG			DHODH	PTPN6	ABCG2	FNTA FNTB	LSS			FABP4	FABP3	BRAF	FABP4	ALOX5	BRAF	PLA2G6	PRKCQ	DHODH	OPRD1		PTPN6				CA4	OPRD1		POLB		ACP1	HTT	CD81	ADRA1A	ADORA1	HSD17B2	ADRA1A	UGT2B7		CTSD	RXRA	FABP3		NPC1L1
	HRH1	CHRNA4	PRKCH	CCR5		PRKCD			ADRA1A	TRPA1	HTR6	HSD17B2	CES1			PPARG	FABP5	TNNI3K	PPARG	CA4	TNNI3K	MAPK14	PRKCH	ADRA1A	OPRK1		TRPA1				METAP1	OPRK1		PDE4D		G6PD	MIF	MTNR1A	OPRM1	TACR2	CA2	OPRM1	EPHX2		TERT	PGR	FABP5		FNTA FNTB
	DRD3	NOS2	PRKCG	PDE4D		PRKCA			MTNR1B	CCR5	PRKCZ	RXRG	CES2			TERT	PPARD	PYGM	TERT	IGF1R	PYGM	MET	PRKCG	BRD4	JAK1		CCR5				SLC6A3	JAK1		PTPRF		AKR1B10	MKNK1	MTNR1B	DRD3	OPRM1	F2RL3	DRD3	CCR1		FABP3	SERPINA6	PPARD		NR1H3
	SLC6A3	IMPDH2	OPRM1	PTPRF		CHEK1			HTR2C	LSS	NOS2	GABBR2	PREP			FABP3	CNR1	ADK	FABP3	HSD17B1	ADK	CHRNA4	OPRM1	BRD2	JAK2		LSS				SCD	JAK2		HSD11B1		JAK1	CTSH	GABRB3	OPRD1	DRD3	SCN5A	OPRD1	PGR		CYP17A1	SIGMAR1	CNR1		CHRM5
	CHRM3	ADH4	CPT1A	HSD11B1		HCRTR2			SERPINA6	FDFT1	GRM2	RIPK1	SCD			FABP5	LSS	PPARG	FABP5	HDAC1	PPARG	TRPA1	CPT1A	BRD3	KCNA5		FDFT1				CHRNA4 CHRNB2	KCNA5		PLA2G1B		JAK2	CTSF	HSD17B3	ADRB3	OPRD1	SCN9A	ADRB3	PGGT1B		FABP5	NR1I2	PTGS2		CHRM3
	CYP2D6	GLI2	CTSK	PLA2G1B		HCRTR1			HSD17B3	PTGER1	MAP3K5	ASAH1	PTGES			PPARD	CES1	VCP	PPARD	CACNA2D1	VCP	MAOB	CTSK	HRH4	PTPN11		PTGER1				PREP	PTPN11		CDC25B		FFAR1	DRD2	KAT2B	TACR1	OPRK1	SLC18A3	TACR1	PTGS1		PPARD	HSD17B3	CHRM4		CHRNA7
	CYP2C19	GLI1	CTSL	CDC25B		AKR1B1			PTGER2	PTGER2	MMP13	RARB	SLC5A7			CNR1	CES2	CASP6	CNR1	HTR3A	CASP6	PDE10A	CTSL	PGR	PTGS1		PTGER2				NR1H3	PTGS1		ACP1		PTGFR	QPCT	BRD9	ADORA2A	ADRB3	PYGL	ADORA2A	PDE10A		HMGCR	FABP1	CHRM5		NR1I3
	SCN2A	CHRM2	CTSB	ACP1		KCNE1 KCNQ1			PTGFR	CES2	PARP1	SAE1	RORA			LSS	PREP	CASP7	GLI2	F2	CASP7	CTSK	CTSB	SCD	PTGS2		CES2				TOP1	PTGS2		G6PD		PTGDR	TNKS2	CYP17A1	ADORA3	TACR1	MAP3K5	ADORA3	EIF2AK1		FABP1	RXRG	CHRM2		AR
	SCN9A	SIGMAR1		G6PD		MAPK14			BCHE	PREP	ALPL	EP300	TRPA1			ESR2	SCD	CASP8	GLI1	PNMT	CASP8	MPO		MTNR1A	EIF2AK1		PREP				DRD4	EIF2AK1		AKR1B10		ESR2	CALM1	SCD	CYP2D6	CTSF	MPO	CYP2D6	LIPE		CNR1	KMT5A	CHRM3		CES2
	ADRA1A	SIRT2		AKR1B10		DHODH			JAK1	FFAR1	TNKS2	KAT2B	CXCR3			CES1	PTGES	CASP1	ESR2	ANPEP	CASP1	XPO1		KCNA5	LTB4R		FFAR1				NOS2	LTB4R		CCR5		CHRM4	BDKRB2	PTGER1	MMP9	ADORA2A	KCNMA1	MMP9	PTGS2		CYP51A1	NOS2	CHRNA7		ALDH1A1
	HTR1B	CHRNA3		PTGER2		PIM1			JAK2	PTGES	TNKS	TNNC1	POLB			CES2	RORA	TNF		ADRA2C	TNF	CDK9 CCNT1		PARP1	NR1H2		PTGES				RORC	NR1H2		FNTA FNTB		SLC6A3	JUN	PTGER4	CYP1A2	ADORA3	EGFR	CYP1A2	GABBR2		GLI2	RBP4	SCD		HMOX1
	CDC25A	GABRB3		FNTA FNTB		PIM3			ICMT	VDR	BRS3	CPT1A	PDE4D			PREP	TRPA1	FOLH1		CYP19A1	FOLH1	PTGS1		TNKS2	ADRA1A		VDR				POLB	ADRA1A		FFAR1		TOP1	TNKS	CHRM4	HTR6	SIGMAR1	TRPV1	HTR6	C5AR1		GLI1	PTPN6	TOP2A		PABPC1
	CYP17A1	PTGER2		PTGER1		ADORA2A			MMP13	RARG	CCKBR	CDK2	PTPRF			SCD	POLB	IL2		CHRM2	IL2	KCNN1		ADORA2A	CES2		RARG				PDE4D	CES2		RARG		RBP4	CCNE2	CHRM5	CYP2C9	CYP2D6	EPHX1	CYP2C9	SLC18A3		UGT2B7	MGLL	CDC25C		EPHX1
	RORC	PTGFR		FFAR1		ADORA2B			CYP51A1	RARB	BRPF1	HRH4	HSD11B1			PTGES	PDE4D	CA5A		CHRM1	CA5A	KCNN3		ADORA2B	FFAR1		RARB				PTPRF	FFAR1		RARB		CYP11B1	CCNB3	CHRM3	CYP3A4	CTSS	FAAH	CYP3A4	TRPM8		SRD5A1	LSS	PREP		PTGS1
	NOS2	SLC6A3		CD81		MTNR1A			UTS2R	RARA	ALOX5AP	GCK	PLA2G1B			BCHE	PTPRF	ITGB7		TACR2	ITGB7 ITGA4	KCNN2		PTGER4	LSS		RARA				HMGCR	LSS		RARA		KCNH2	CCND3	SLC5A7	ALOX5	MMP9	TRPV3	ALOX5	EZH2		SRD5A2	TERT	CDC25A		ADORA3
	F2	KCNK2		ALOX5		PER2			VDR	SPHK2	CA2	GPBAR1	CDC25B			RORA	HSD11B1	ADAMTS4		CHRM3	ADAMTS4	PRKCA		PTGFR	LRRK2		SPHK2				PLA2G1B	LRRK2		RXRA		CYP11B2	KDR	TRPA1	EPHX1	CTSV	OPRM1	EPHX1	HIF1A		NR3C2	FABP5	MPO		MAPK3
	F10	CHRM4		SLC6A3		ALOX5			CHRM4	PLA2G4A	CA12	UQCRB	ACP1			TRPA1	PLA2G1B	ADORA3		ADRB3	ADORA3	GRM4		PTGDR	TYMS		PLA2G4A				CDC25B	TYMS		CD81		CYP17A1	CA3	HMOX1	MGLL	CYP1A2	EDNRA	MGLL	CCR9		NR3C1	UGT2B7	ADH4		PRKCH
	PGR	CHRM5		ADORA3		EPHA4			CHRM1	SPHK1	PANK3	BRS3	G6PD			POLB	CDC25B	YARS		S1PR5	YARS	HTT		LIPA	LTA4H		SPHK1				ACP1	LTA4H		ALOX5		SLC22A6	CA13	CTSL	RORC	CYP2C9	HSD17B3	RORC	ADORA1		SERPINA6	CES2	BRD9		HSD11B2
	EGFR	CHRM3		MAPK3		LIPA			MAPK8	RORA	CA9	KCNMA1	AKR1B10			PDE4D	ACP1	SLC5A1		S1PR4	SLC5A1	SHH		EIF2AK1	STK3		RORA				G6PD	STK3		SLC6A3		EPHA4	EPHB3	CTSB	SREBF2	CYP3A4	POLA1	SREBF2	ADORA2A		SIGMAR1	PREP	NPC1L1		CDC25A
	HSD17B1	GRM4		PRKCH		TSPO			CHRM3	FNTA FNTB	HDAC6	PIM2	CCR5			PTPRF	G6PD	SLC29A1		ALB	SLC29A1	LCK		PTGIR	STK26		FNTA FNTB				CYP51A1	STK26		ADORA3		ACPP	LRRK2	SIRT2	SHBG	CYP2C19	PRMT3	SHBG	LIPA		NR1I2	PTGES	IMPDH2		PTPN11
	AR	KCNA5		HSD11B2		CLK4			TRPV1		HDAC2	HNF4A	FDFT1			HSD11B1	AKR1B10	ENPEP		NOS1	ENPEP	TLR8		FDFT1	DHCR7						HSD17B2	DHCR7		MAPK3		PRKDC	XPO1	NPC1L1	PTAFR	IDO1	CCR5	PTAFR	RHOA		HSD17B3	CES1	SRD5A2		AKR1B10
	CNR1	SLC6A2		CDC25A		CYP19A1			NR4A1		HDAC8	ACHE	RXRA			PLA2G1B	CCR5	SCN10A		S1PR3	SCN10A	CTSC		TOP1	EGFR						CNR2	EGFR		PRKCH		EIF2AK1	CYP17A1	NR1H3	DNTT	ADRA1A	PARP1	DNTT	AVPR1A		SCD	SCD	PLK1		CTSK
	CYP26A1	PARP10		PTPN11		CHRM2			SCN5A		ALOX12	MAP2	RXRG			CDC25B	FDFT1	AMPD2		S1PR1	AMPD2	HMOX1		ATP12A	MAPK1						FFAR1	MAPK1		HSD11B2		CD81	HPGDS	IMPDH2	IMPDH2	GABRB3	IL6ST	IMPDH2	TNK2		POLB	PRKCA	ADORA3		PTPN1
	CYSLTR1	CYP2A6		ADORA1		P2RX7			ACPP		GABRB3	NOS1	FNTA FNTB			ACP1	RXRA	PTPRG		SPHK2	PTPRG	CTSS		JAK1	LIPA						PARP1	LIPA		CDC25A		PTPN11	FNTA	PTPN1	PDE10A	GABRB3	CYP51A1	PDE10A	GRM2		SHBG	RASGRP3	MAPK3		METAP1
	TBXAS1	CYP11B1		ADORA2A		MTNR1B			SCN9A		GABRB3	NOS3	PTGER1			G6PD	RXRG	PYGL		MAOB	PYGL	CTSV		JAK2	BRD4						SLC5A7	BRD4		PTPN11		JAK3	PGGT1B	TOP1	GABRA5	GABRB3	CA1	GABRA5	GCGR			RORA	PRKCH		DNMT3A
	ADORA1	PGGT1B FNTA		SPHK2		EPHX1			P2RX7		GABRB3	QRFPR	PTGER2			AKR1B10	FNTA FNTB	DHFR			DHFR	NOS1		ROCK2	SPHK2						PTGER1	SPHK2		ADORA1		ADRA1A	MCHR1	TYMS	RAP1A	GABRA2	CA6	RAP1A	PRCP				HSD11B2		PTPRC
	TACR2	EPHX2		PLA2G4A		BRD4			PRMT3		GABRA2	SIGMAR1	FFAR1			CCR5	PTGER1	NEU2			NEU2	NOS3		HCRTR2	SPHK1						PTGER2	SPHK1		ADORA2A		TYK2	PDGFRA	KCNA5	GSK3B	P2RX7	FDFT1	GSK3B	CA2				PTPN11		SIRT2
	OPRM1	HMOX1		SPHK1		PRKCZ			TYMS		GRM5	SLC6A2	VDR			FDFT1	PTGER2	PPARA			PPARA	IDH1		HCRTR1	MTNR1A						HTR7	MTNR1A		SPHK2		CETP	PIK3CD	TRPV1	PABPC1	CES2	CA4	PABPC1	CA1				EPHX1		HSD17B3
	OPRD1	CYP11B2		HTR2B		PDE10A			NQO2		KCNA5	PRKCD	CD81			RXRA	FFAR1	AGTR1			AGTR1	CHRNA4		SPHK2	PARP1						DRD2	PARP1		PLA2G4A		PABPC1	CCNC	GRM4	MTNR1A	DNM1	AOC3	MTNR1A	CYP2C9				CTSL		RORC
	OPRK1	MGLL		RXRB		KCNH2			KCNA5		AKR1B1	P2RY1	SLC6A3			RXRG	VDR	ACE			ACE	MCHR1		SPHK1	FNTA FNTB						TNF	FNTA FNTB		SPHK1		LIPA	CHRM5	PDE7A	EPHX2	VDR	CDK8	EPHX2	CYP3A4				CTSB		POLB
	ADORA2A	FLT3		ADRA2B		ADORA1			LTA4H		FPR1	CRHR1	MAPK3			FNTA FNTB	CD81	ANPEP			ANPEP	ADH1A		LRRK2	BRD2						PTGIR	BRD2		HTR2B		KMT5A	ADORA2B	ADORA3	GPBAR1	NR1I3	CDK5R1	GPBAR1	CA9				SIRT2		PDE4D
	ADORA3	GSK3B		RARG		ADORA3			SLC18A3		CFTR	PARP1	PRKCH			PTGER1	SLC6A3	CASP2			CASP2	ADORA1		MTNR1B	BRD3						MPI	BRD3		RXRB		HDAC2	PDE5A	MAPK3	S1PR1	PTPN1	THRB	S1PR1	AKR1C3				LRRK2		HMGCR
	BACE1	PRSS1		RXRG		TRPV1			TNKS2		STK33	HRH1	HSD11B2			PTGER2	MAPK3	THRA			THRA	ADORA2A		HTR2A	MTNR1B						CTSK	MTNR1B		ADRA2B		TYMS	JAK3	PRKCH	TSPO	HMGCR	MAP2K1	TSPO	MDM2				NQO2		PLA2G1B
	GRIK1	CTRC		RARB		PTK2B			STK3		GABRA1	HDAC6	CDC25A			FFAR1	PRKCH	THRB			THRB	STAT3		HTR2C	ICMT						POLA1	ICMT		RXRG		KCNA5	PDE9A	HSD11B2	SRD5A1	CCR2	EPHA4	SRD5A1	PPARG				TPO		ACP1
	HSD17B3	SLC22A6		RARA		TNKS2			STK26		CDK2	CETP	PTPN11			PTGS1	HSD11B2	MMP16			MMP16	GABRB3		NQO2	CYP11B1						PLA2G4A	CYP11B1		MAPK14		LTA4H	PDE3A	PTPN11	PGGT1B FNTA	FAAH	TGFBR1	PGGT1B FNTA	PDE4D				CHRNA3		G6PD
	CYP26B1	PDE7A		RXRA		CHRM5			SLC22A6		CDK4	SCN5A				VDR	CDC25A	MMP14			MMP14	GABRB3		P2RX7	HTR2C						CD81	HTR2C		RORB		PGR	PDE2A	EPHX2	MTNR1B	KCNH2	CA5A	MTNR1B	PTPN11				CYP11B2		CYP51A1
	CNR2	FAAH		MAPK14		CHRM3			OPRM1		AURKC	SCN2A				CD81	PTPN11	MMP8			MMP8	GABRA2		HMOX1	CYP11B2						TYMS	CYP11B2		MAPK1		NR1H2	PDE11A	F2	ALDH1A1	AR	HSD11B2	ALDH1A1	PTAFR				BCHE		BCHE
	ESR2	IDO1		RORB		PYGL			OPRD1		LRRK2	HCRTR2				SLC6A3		ERAP2			ERAP2	CES1		TYMS	PSEN2						CHRM1	PSEN2 PSENEN NCSTN APH1A PSEN1 APH1B		NR1H2		LRRK2	CYP3A4	PRSS1	MAOB	CNR1	SRD5A1	MAOB	POLB				ALOX5		CTSS
	DUSP1	DRD2		MAPK1		BRD2			OPRK1		FADS1	GABRA1				MAPK3		NOX4			NOX4	ADRA1B		LTA4H	EPHX2						ADH1B	EPHX2		NOS2		EGFR	PDE7B	CTRC	PPARA	UGT2B7	TBXAS1	PPARA	BRD4				BACE1		CTSL
	PTGER4	ADRA2C		NR1H2		BRD3			BRS3		NOX4	TYMS				PRKCH		TYMS			TYMS	HRH3		IMPDH2	PDE4D						IL6	PDE4D		BACE1		PIM1	PABPC1	KCNK2	PPARD	NPC1L1	SRD5A2	PPARD	BRD2				RORC		CTSB
	PTGER2	TYK2		NOS2		IMPDH2			IMPDH2		SCN5A	SLC6A9				HSD11B2		ATIC			ATIC	HRH4		TACR1	TNNC1						ADAM17	TNNC1 TNNT2 TNNI3				F2RL3	SRC	TBXAS1	PARP1	ESR1	MTNR1A	PARP1	BRD3				NR1H3		TSPO
	PTGER3	CDC45		BACE1		CCNB3			TBXAS1		GPR18	GPR18				CDC25A		ALOX12			ALOX12	DRD4		MAPK10	AKR1C3						GLUL	AKR1C3				PIM3	F13A1	CHEK1	HCRTR2		NPY5R	HCRTR2	PDE2A				PDE4D		GSK3B
[truncated: 105 more columns]

## Sheet: 5 Major with targets
R. officinalis	S. officinalis	T. vulgaris	Peppermint	Z. officinale
FYN	NR1H4	FADS1	TRPM8	HTR1A
CYP19A1	NR1I3	PTGS1	CA2	AR
NR1I3	CYP19A1	PPARA	PIK3CA	PPARA
PPARA	PPARA	SQLE	CYP19A1	HSD11B1
SLC5A7	SLC5A7	SLC5A7	PPARA	ALDH1A1
ACHE	TRPV3	CA2	TRPA1	TRPA1
HSD11B1	HSD11B1	HSD11B1	SLC5A7	CYP19A1
CA2	CA2	DAO	NR1I3	EPHX1
AR	PTGES	CTRB1	AR	PTGS1
CYP2A6	FYN	CYP19A1	HSD11B1	TRPV1
TRPV1	CYP2A6	FYN	CYP2A6	HTR2A
NR3C2	ACHE	NR1I3	PTPN1	NR1I3
TRPV3	AR	ACHE	TRPV3	SLC5A7
PTGS1	TRPV1	AR	SRD5A1	ACHE
CTSD	NR3C2	CYP2A6	CXCR3	CA2
SQLE	PTGS1	TRPV1	UGT2B7	CYP2A6
CXCR3	CTSD	NR3C2	SQLE	NR3C2
PTPN1	SQLE	TRPV3	FYN	TRPV3
TRPA1	LSS	CTSD	ACHE	CTSD
NPY5R	CXCR3	PTPN1	NR3C2	SQLE
NR1H4	PTPN1	TRPA1	PTGS1	PTPN1
FADS1	TRPA1	NPY5R	CTSD	NPY5R
UGT2B7	NPY5R	NR1H4	TRPV1	NR1H4
CTSK	FADS1	UGT2B7	NPY5R	FADS1
SRD5A1	UGT2B7	CTSK	NR1H4	UGT2B7
CYP17A1	CTSK	SRD5A1	FADS1	CTSK
TRPM8	SRD5A1	CYP17A1	CTSK	SRD5A1
FAAH	CYP17A1	TRPM8	CYP17A1	CYP17A1
MAOA	TRPM8	FAAH	FAAH	TRPM8
SHBG	FAAH	MAOA	MAOA	FAAH
DBF4	MAOA	SHBG	SHBG	ALOX5
KAT2B	SHBG	DBF4 CDC7	DBF4 CDC7	CNR2
AKR1B1	DBF4	KAT2B	KAT2B	GLI2
F2	KAT2B	CXCR3	AKR1B1	ADH1A
SHH	AKR1B1	AKR1B1	F2	F2
CNR2	F2	F2	CA1	NQO1
VDR	NR1I2	HDAC6	DRD4	DBF4
CA1	SHH	ALDH2	SHH	CNR1
PLK1	CNR2	CNR2	CNR2	SHH
NR3C1	CA1	CA7	SRD5A2	VDR
NQO1	ADAMTS5	LSS	HTR2A	CA1
LSS	VDR	ADH1A	LSS	PLK1
ADH1A	PLK1	CA1	VDR	NR3C1
IDO1	NR3C1	NQO1	NR3C1	LSS
EPHX1	NQO1	SHH	NQO1	IDO1
CNR1	SLC6A4	VDR	ADH1A	NR1I2
NR1I2	ADH1A	PLK1	IDO1	TAAR1
TAAR1	IDO1	NR3C1	EPHX1	HDAC6
HDAC6	EPHX1	IDO1	CNR1	ADORA1
ADORA1	CNR1	EPHX1	NR1I2	CTSL
CTSL	TAAR1	CNR1	TAAR1	SRD5A2
SRD5A2	HDAC6	NR1I2	HDAC6	DRD2
DRD2	ADORA1	TAAR1	ADORA1	CDC25A
ALDH1A1	CTSL	ADORA1	CTSL	ESR1
CDC25A	SRD5A2	CTSL	DRD2	NR1H3
SLC6A4	DRD2	SRD5A2	ALDH1A1	GLI1
HPRT1	ALDH1A1	DRD2	CDC25A	ADH1B
HMOX1	CDC25A	ALDH1A1	SLC6A4	BCHE
GRM1	HPRT1	CDC25A	HPRT1	SHBG
BRD9	HMOX1	SLC6A4	HMOX1	PRSS1
NR1H3	GRM1	HPRT1	GRM1	CYP11B1
RORC	BRD9	HMOX1	BRD9	MTNR1A
TOP1	NR1H3	GRM1	NR1H3	CYP51A1
CXCL8	RORC	BRD9	RORC	CA4
PRSS1	CXCL8	NR1H3	CXCL8	PGR
TTR	PRSS1	RORC	PRSS1	SLC6A4
CYP51A1	RARG	CXCL8	CA4	JAK1
CA4	CYP51A1	PRSS1	PIK3CG	MAOB
GLI2	CA4	EGLN1	CYP51A1	HTR2B
PGR	RET	CHRM5	MAOB	PER2
CYP11B1	POLA1	BCHE	GLI2	GABRA1
JAK1	TTR	ADH1B	GPBAR1	RARG
BCHE	GLI2	CA4	TTR	HTR1D
MAOB	PGR	CYP11B1	PGR	EGLN1
ESR1	CYP11B1	PTPN2	CYP11B1	POLA1
HTR2B	SLC6A3	TTR	JAK1	ADORA2A
PER2	JAK1	CYP51A1	BCHE	CTSB
GABRA1	BCHE	GLI2	ESR1	SREBF2
RARG	MAOB	PGR	HTR2B	CDC25B
HTR1D	ESR1	JAK1	PER2	ESR2
EGLN1	HTR2B	MAOB	GABRA1	CHRM2
POLA1	PER2	ESR1	RARG	ADH7
ADORA2A	GABRA1	HTR2B	HTR1D	CXCR3
CTSB	HTR1D	PER2	EGLN1	CTRC
SREBF2	EGLN1	GABRA1	POLA1	CYP11B2
CDC25B	ADORA2A	RARG	ADORA2A	SERPINA6
CYP1A2	CTSB	HTR1D	CTSB	ADH1C
HTR2A	SREBF2	POLA1	SREBF2	SLC6A3
HMGCR	CDC25B	ADORA2A	CDC25B	JAK2
GABRA1	CYP1A2	CTSB	CYP1A2	BACE1
MMP1	HTR2A	SREBF2	HMGCR	RARB
GLI1	HMGCR	CDC25B	GABRA1	VEGFA
SERPINA6	RARB	CYP1A2	PIK3CA	ADORA3
CYP11B2	PDE2A	HTR2A	GLI1	NPC1L1
ADH1C	MMP1	HMGCR	SLC6A3	RORC
SLC6A3	GLI1	VEGFA	MMP1	LYPLA1
JAK2	SERPINA6	CHRM1	SERPINA6	CHRM1
ESR2	CYP11B2	CA12	CYP11B2	CES1
BACE1	ADH1C	SLC6A3	ADH1C	HMGCR
RARB	JAK2	TOP1	JAK2	NQO2
VEGFA	ESR2	CYP11B2	ESR2	DNM1
ADORA3	BACE1	MMP1	BACE1	NR1H2
NPC1L1	VEGFA	GLI1	RARB	ADH4
ADH1B	ADORA3	SERPINA6	VEGFA	GCGR
SLC6A2	NPC1L1	ADH1C	ADORA3	GABRB3
GABRB3	ADH1B	JAK2	NPC1L1	HRH3
CHRM2	SLC6A2	ESR2	ADH1B	RARA
TBXAS1	GABRB3	BACE1	SLC6A2	CTSH
PTGS2	CHRM2	RARB	GABRB3	HMOX1
FNTA	TBXAS1	ADORA3	TBXAS1	LYPLA2
MMP2	PTGS2	NPC1L1	PTGS2	CHRM3
DNM1	FNTA	SLC6A2	GABRB3	RBP4
NQO2	RARA	GABRB3	FNTA	PTPN2
NR1H2	DNM1	CHRM2	DNM1	CES2
ADH4	PDE10A	TBXAS1	ATP12A	PIK3CB
GCGR	MMP2	PTGS2	MGLL	MTNR1B
CES1	NQO2	FNTA FNTB	MMP2	ADRA2A
GABRB3	NR1H2	CES1	NQO2	CYP1A2
HRH3	ADH4	NR1H2	NR1H2	POLB
RARA	GCGR	CA14	ADH4	PTGS2
CTSH	CES1	NQO2	GCGR	METAP1
ADH7	HRH3	MMP2	CES1	SLC6A2
ATP12A	CTSH	DNM1	HRH3	CYP26B1
RBP4	ADH7	ADH4	RARA	GPR84
EPHX2	ATP12A	GCGR	CTSH	ESRRA
PDE7A	RBP4	HRH3	ADH7	PDE10A
HTR1B	EPHX2	RARA	RBP4	PPARG
SLC22A6	PDE7A	CTSH	EPHX2	MAOA
MMP9	HTR1B	ADH7	PDE7A	PIK3CA
PIK3CB	SLC22A6	ATP12A	CHRM2	ADRA2C
POLB	RIPK2	RBP4	HTR1B	RORA
METAP1	ESRRA	EPHX2	SLC22A6	GRM5
CES2	MMP9	PDE7A	POLB	HTR2C
CYP26B1	PIK3CB	HTR1B	MMP9	DAPK3
GPR84	POLB	SLC22A6	PIK3CB	CYP26A1
ESRRA	METAP1	GPR84	METAP1	AHR
PDE10A	CES2	ALDH3A1	CES2	ESRRB
PTPN22	CYP26B1	POLB	CYP26B1	MAP2K1
P2RX7	GPR84	CA9	GPR84	HLCS
KCNN4	PTPN22	MGLL	ESRRA	ADRA2B
RORA	P2RX7	CTRC	PDE10A	TBXAS1
PIK3CA	KCNN4	CES2	PTPN22	HSD17B3
MGLL	LDHA	PIK3CB	P2RX7	KCNH2
GRM5	ESRRB	MMP9	KCNN4	JAK3
HTR2C	RORA	METAP1	CHRM4	CHRNA4
DAPK3	PIK3CA	CYP26B1	FABP2	ALB
CYP26A1	MGLL	ESRRA	RORA	PSEN2
ESRRB	GRM5	PDE10A	GRM5	TYR
MPO	HTR2C	PTPN22	HTR2C	SIGMAR1
FABP1	DAPK3	P2RX7	DAPK3	DAO
CACNA2D1	CYP26A1	KCNN4	CYP26A1	GPER1
MMP12	AHR	TNNI3K	AHR	ICMT
PTPN2	MPO	CA3	ESRRB	P2RX7
HSD17B3	FABP1	GRM5	MPO	CYP2C19
KCNH2	CACNA2D1	PIK3CA	FABP1	GBA
JAK3	SIGMAR1	RORA	CACNA2D1	FABP1
CHRNA4	MYLK	HTR2C	CHRM5	NLRP3
ALB	GPER1	DAPK3	ICMT	TYK2
PSEN2	MMP12	CYP26A1	MMP12	HSD17B2
TYR	PTPN2	AHR	HSD17B3	PARP1
SIGMAR1	HSD17B3	ESRRB	KCNH2	PABPC1
DAO	KCNH2	MPO	JAK3	GPBAR1
GPER1	JAK3	FABP1	CHRNA4	TTR
ICMT	CHRNA4	CACNA2D1	ALB	MGLL
ADRA2A	ALB	NOTUM	PSEN2	CCR5
CHRM1	PSEN2	KCNH2	TYR	SRC
CYP2C19	TYR	CA6	SIGMAR1	EIF2AK1
OPRK1	DAO	PIN1	DAO	PDE7A
ALDH5A1	ICMT	MAP2K1	GPER1	PPARD
AKR1C3	ADRA2A	HTT	ADRA2A	TBXA2R
CA12	CHRM1	MMP12	CHRM1	SAE1 UBA2
GBA	CYP2C19	HSD17B3	CYP2C19	ADCY10
AHR	OPRK1	JAK3	OPRK1	SLC18A3
NLRP3	ALDH5A1	CHRNA4	ALDH5A1	ADRA1A
TYK2	AKR1C3	ALB	AKR1C3	CHEK1
HSD17B2	GBA	PSEN2	GBA	CDC7
PARP1	LTA4H	TYR	PABPC1	FABP4
PABPC1	CA12	SIGMAR1	CA12	KCNA5
ADRA2C	NLRP3	GPER1	NLRP3	PRKCA
GPBAR1	CTRC	ICMT	TYK2	ABHD6
SAE1	TYK2	ADRA2A	HSD17B2	IKBKB
NISCH	HSD17B2	CYP2C19	PARP1	WEE1
ABAT	PARP1	OPRK1	ADRA2C	MPI
HCAR2	PABPC1	ALDH5A1	SAE1 UBA2	G6PD
PPARG	ADRA2C	AKR1C3	NISCH	FFAR1
CCR5	GPBAR1	PARP1	ABAT	HIF1A
CTRC	SAE1 UBA2	NLRP3	HCAR2	PTGES
SRC	NISCH	DUSP1	EIF2AK1	AURKA
EIF2AK1	ABAT	GBA	CTRC	SLC10A2
ADRA2B	HCAR2	TYK2	CCR5	SIRT2
AKR1B10	EGFR	HSD17B2	SRC	MPO
CA3	PPARG	PABPC1	ADRA2B	ALOX15
MTNR1A	CCR5	ADRA2C	AKR1B10	PTAFR
RNPEP	SRC	GPBAR1	CA3	GABRA2
CA7	EIF2AK1	SAE1	MTNR1A	IMPDH2
PPARD	ADRA2B	NISCH	RNPEP	ATP12A
ALOX5	AKR1B10	ABAT	CHRM3	GABBR1
TBXA2R	CA3	HCAR2	ALOX5	GLRA1
SAE1	MTNR1A	SRC	G6PD	AKR1B10
ADCY10	RNPEP	AKT1	SLC18A3	FNTA
SLC18A3	PLA2G7	CA5B	CA7	FLT3
ADRA1A	ADCY10	PPARG	TBXA2R	S1PR5
HLCS	CA7	CCR5	SAE1	KCNN4
PTAFR	GABRA1	EIF2AK1	ADCY10	CHRNA3
MTNR1B	PPARD	ADRA2B	ADRA1A	ALOX12
FABP4	ALOX5	AKR1B10	HLCS	KIF11
CDC7	TBXA2R	MTNR1A	PTAFR	NISCH
KCNA5	SLC18A3	RNPEP	MTNR1B	NOS1
PRKCA	ADRA1A	TBXA2R	GABBR1	HSP90AA1
ABHD6	HLCS	FUT7	ABHD6	TOP1
IKBKB	PTAFR	PARP10	CDC7	CHRM4
CA9	MTNR1B	PPARD	KCNA5	PRKCG
CHRNA4	DRD1	ALOX5	PRKCA	AVPR1A
KCNK2	FABP4	SAE1 UBA2	IKBKB	S1PR4
MMP13	CDC7	ADCY10	CA9	RXRA
G6PD	KCNA5	SLC18A3	KCNK2	NOS3
FFAR1	PRKCA	ADRA1A	MMP13	GRK2
MPI	ABHD6	HLCS	MPI	TACR2
HIF1A	IKBKB	PTAFR	HIF1A	OPRM1
PTGES	CA9	MTNR1B	PTGES	PRKCD
AURKA	KCNK2	KCNA5	AURKA	S1PR3
SLC10A2	G6PD	ALOX15	SLC10A2	CXCR2
SIRT2	ALOX15	PTPRC	SIRT2	HSD17B1
ALOX15	MPI	CDC7	ALOX15	SCN5A
GABRA2	MMP13	FABP4	GABRA2	C1R
IMPDH2	FFAR1	PRKCA	IMPDH2	NOS2
RXRG	HIF1A	ABHD6	RXRG	PIK3CG
CHRNA7	AURKA	IKBKB	CHRNA7	CCND1
FNTA	SLC10A2	KCNK2	EGLN3	EPHX2
EGLN3	SIRT2	HIF1A	PLA2G2A	LIPE
PLA2G2A	GABRA2	LDHA	GLRA1	OPRD1
MMP3	IMPDH2	MMP13	PTPN2	DRD5
GABBR1	RXRG	G6PD	MMP3	TTL
GLRA1	CHRNA7	FFAR1	FLT3	S1PR1
FLT3	EGLN3	MPI	S1PR5	DCTPP1
S1PR5	PLA2G2A	PTGES	CHRNA3	STS
CHRNA3	GABBR1	AURKA	ALOX12	SCN9A
ALOX12	ALOX12	SLC10A2	RXRA	ELANE
CHRM4	MMP3	SIRT2	TOP1	PTGER2
NOS1	GLRA1	GABRA2	NOS1	ABCG2
PRKCG	FLT3	IMPDH2	PRKCG	GRM4
AVPR1A	S1PR5	RXRG	AVPR1A	ADRB3
S1PR4	CHRNA3	CHRNA7	S1PR4	OPRK1
RXRA	RXRA	FNTA	CHRNA4	DRD3
SLC16A1	CHRM4	EGLN3	SLC16A1	RXRB
OPRM1	TOP1	PLA2G2A	SAE1	ALPL
NOS3	NOS1	CHRNA3	OPRM1	TERT
PRKCD	PRKCG	MAPK8	PTGFR	DRD4
S1PR3	AVPR1A	LDHB	NOS3	WNT3A
CXCR2	S1PR4	MCL1	PRKCD	RXRG
HSD17B1	SLC16A1	MMP3	S1PR3	NR4A1
SCN5A	OPRM1	GABBR1	CXCR2	CTRB1
C1R	HSD17B1	GLRA1	HSD17B1	LTB4R
NOS2	NOS3	FLT3	SCN5A	HDAC8
GABBR2	NOS2	S1PR5	C1R	CYP2C9
SAE1 UBA2	PRKCD	ALOX12	FABP4	ESRRG
KCNA3	S1PR3	CHRM3	NOS2	GRIA4
LRRK2	CXCR2	NOS1	GABBR2	HTR6
GABBR2	SCN5A	CHRM4	KCNA3	METAP2
AKR1C2	C1R	PRKCG	LRRK2	SLC22A2
LIPE	GABBR2	AVPR1A	HTR7	SAE1
KIF11	KCNA3	S1PR4	KIF11	FABP3
OPRD1	LRRK2	RXRA	OPRD1	TNKS2
DRD5	OPRD1	SLC16A1	AKR1C2	HSPA1A
TTL	STS	CXCR2	LIPE	KCNK2
S1PR1	AKR1C2	MAPK10	DRD5	GRM2
DCTPP1	KIF11	TLR4	TTL	CHRM5
STS	LIPE	NOS3	S1PR1	PSEN2
SCN9A	DRD5	OPRM1	DCTPP1	CYP3A4
ELANE	TTL	PRKCD	STS	CDK2
PTGER2	S1PR1	S1PR3	SCN9A	CHUK
PRKDC	DCTPP1	HSD17B1	ELANE	CBR1
CASR	SCN9A	SCN5A	PTGER2	FABP5
KMO	ELANE	C1R	PRKDC	PDE4B
GRM4	PTGER2	NOS2	CASR	FYN
DRD3	PRKDC	GABBR2	KMO	PTK2B
RXRB	CASR	KCNA3	GABRA2	PLA2G4A
ALPL	KMO	LRRK2	GRM4	PTPN6
TERT	MTOR	DCTPP1	DRD3	MAPK8
DRD4	GRM4	AKR1C2	RXRB	GABRG2
HTR7	DRD3	LIPE	ALPL	HRH4
CA6	RXRB	KIF11	TERT	PIN1
GABRA2	ALPL	OPRD1	PPARG	KCNMA1
CTRB1	TERT	DRD5	FFAR1	ACPP
LTB4R	DRD4	TTL	CA6	GSK3B
HDAC8	HTR7	S1PR1	CTRB1	PLA2G4B
CYP2C9	HTR6	STS	LTB4R	MDM2
ESRRG	SLC22A2	SCN9A	HDAC8	PGGT1B
GRIA4	CA6	ELANE	CYP2C9	MTOR
HTR6	CTRB1	PTGER2	ESRRG	BRD9
METAP2	LTB4R	PRKDC	GRIA4	TYMS
SLC22A2	CHRM5	CASR	HTR6	MAPK3
FABP3	HDAC8	KMO	METAP2	SPHK2
TNNC1	CYP2C9	ALPL	SLC22A2	PIM1
GRM2	ESRRG	ABCG2	FABP3	ACE
CA5B	GRIA4	ACE	TNNC1	KDR
CHRM5	METAP2	GRM4	GRM2	PSMB5
PSEN2	FABP3	DRD3	PTPRF	KAT2B
CYP3A4	TNNC1	RXRB	CA5B	KDM1A
CDK2	GRM2	TERT	CYP3A4	PLA2G4C
CHUK	CHRNA4	DRD4	CDK2	PRKCH
CBR1	UQCRB	HTR7	CHUK	SPHK1
FABP5	CA5B	METAP2	CBR1	BRD4
PTPRF	GABRB3	KCNMA1	FABP5	PIM3
PDE4D	CHRM3	LTB4R	PDE4D	MAPK14
CAPN2	PSEN2	HDAC8	CAPN2	PDE4D
CDK2	CYP3A4	CYP2C9	SELE	PDE5A
SELE	CDK2	ESRRG	PTPN6	HSD11B2
PLA2G4A	CHUK	GRIA4	MAPK8	PTPRF
PTPN6	CBR1	HTR6	GABRG2	BRD2
CHRM3	FABP5	SLC22A2	CDK2	CYP2D6
MAPK8	PTPRF	FABP3	HRH4	LIPA
GABRG2	PDE4D	TNNC1	PIN1	GPR55
HRH4	CAPN2	GRM2	KCNMA1	PTGER1
PIN1	SELE	CBR1	ACPP	NOTUM
KCNMA1	PLA2G4A	CA13	PPARD	FDFT1
ACPP	PTPN6	CYP3A4	CYP24A1	BRD3
CYP24A1	MDM2	CDK2	CAPN1	ALDH3A1
CAPN1	MAPK8	CHUK	GSK3B	KDM4A
SELP	GABRG2	FABP5	PLA2G1B	IGF1R
GSK3B	HRH4	PTPRF	MDM2	FKBP1A
PLA2G4B	PIN1	PDE4D	SELP	TSPO
MDM2	KCNMA1	CAPN2	PSEN2	NUDT1
PGGT1B	ACPP	KDR	PGGT1B	PTPN11
PLA2G1B	CYP24A1	SELE	MAPK14	PLA2G1B
MAPK14	CAPN1	PLA2G4A	SLC47A1	MAP3K14
SLC47A1	LCK	PTPN6	CYP27A1	MAPT
CYP27A1	SELP	GABRG2	MAPK3	CCR4
MAPK3	GSK3B	HRH4	HSD11B2	SCD
LCK	PLA2G4B	ACPP	LCK	RET
TYMS	PGGT1B	CYP24A1	TYMS	MMP13
SPHK2	PLA2G1B	CAPN1	SPHK2	HTR7
PIM1	MAPK14	PDE5A	PIM1	ADRA1D
ACE	SLC47A1	MDM2	ACE	ACP1
CHRNA3	CYP27A1	SELP	CHRNA3	EBP
KDR	MAPK3	GSK3B	KDR	ASAH1
RORB	KDR	PLA2G4B	RORB	AKR1C3
GRIN1	TYMS	PGGT1B	GRIN1	LTA4H
PRKCH	SPHK2	PLA2G1B	PRKCH	BBOX1
HTR1A	BRD4	MAPK14	ACP1	TDO2
PLA2G4C	PIM1	SLC47A1	BRD4	CYP24A1
SPHK1	GABRA2	CYP27A1	HTR1A	ITK
BRD4	ACE	MAPK3	SPHK1	MMP1
PIM3	RORB	GALR3	PIM3	PAOX
PDE5A	GRIN1	LCK	PDE5A	CEL
ABCG2	PRKCH	TYMS	ABCG2	LRRK2
MC4R	HTR1A	SPHK2	MC4R	MAPK10
ACP1	PLA2G4C	PIM1	MAPK1	PTGIR
MAPK1	SPHK1	RORB	GRIN2A	PDK1
GRIN2A	BRD2	GRIN1	THRB	RORB
THRB	PIM3	PRKCH	XPO1	CTSC
XPO1	PDE5A	BRD4	SLC7A11	THRB
HSD11B2	ABCG2	PSMB5	KDM2A	QPCT
SLC7A11	MC4R	HTR1A	LIPA	MC4R
CA14	ACP1	PLA2G4C	BRD2	F2R
BRD2	MAPK1	SPHK1	CA14	GCK
CYP2D6	GRIN2A	PIM3	CYP2D6	PTPN22
LIPA	THRB	MC4R	GPR55	AOC3
GPR55	XPO1	ACP1	PTGER1	GABRA3
PTGER1	HSD11B2	MAPK1	CASP1	ADAMTS5
CASP1	SLC7A11	GRIN2A	GRIN1	MAPK1
TNKS2	CA14	THRB	TNKS2	CTSS
ANPEP	BRD3	XPO1	ANPEP	GC
EGFR	CYP2D6	HSD11B2	FDFT1	CCR1
PGGT1B	LIPA	SLC7A11	PHF8	PTPRC
FDFT1	GPR55	NAAA	BRD3	ADAMTS4
BRD3	PTGER1	CDK5R1	EGFR	CTSV
ALDH3A1	CASP1	BRD2	PGGT1B	PDE2A
KDM4A	TNKS2	HDAC3	ALDH3A1	TOP2A
IGF1R	ANPEP	CYP2D6	KDM4A	GSR
FKBP1A	FDFT1	LIPA	IGF1R	RGS4
TOP2A	IGF1R	GPR55	FKBP1A	PREP
TNKS	ALDH3A1	PTGER1	TOP2A	MAP2
PTPN11	KDM4A	CASP1	TNKS	NAMPT
ENPEP	FKBP1A	TNKS2	PTPN11	ALK
ERBB2	TOP2A	ANPEP	ENPEP	GABRA5
NUDT1	TNKS	PTK2	FNTA	PIK3C2B
MAP3K14	PTPN11	BRD3	ERBB2	TNF
MAPT	ENPEP	KLKB1	NUDT1	TNNC1
CCR4	ERBB2	EGFR	MAP3K14	HCRTR1
PSMB5	NUDT1	FDFT1	MAPT	IL6ST
SCD	MAP3K14	KDM4A	CCR4	ADA
TNF	MAPT	IGF1R	PSMB5	USP10
AKR1C1	CCR4	FKBP1A	SCD	PPM1B
SELL	PSMB5	TOP2A	TNF	CXCL8
ADRA1D	SCD	TNKS	AKR1C1	CD81
EBP	TNF	GABRA2	LTA4H	EGFR
ASAH1	AKR1C1	PTPN11	SELL	FLT1
LTA4H	IDH1	ENPEP	ADRA1D	STAT3
BBOX1	SELL	CDK9 CCNT1	EBP	GRM1
TDO2	ADRA1D	HDAC2	ASAH1	ALDH2
MAP2	EBP	PLAU	BBOX1	USP13
AVPR2	ASAH1	ERBB2	TDO2	MAPK9
CALM1	BBOX1	NUDT1	MAP2	HRH1
YWHAG	TDO2	CDK9	AVPR2	AVPR2
MET	MAP2	MAP3K14	CALM1	PPP1CC
PAOX	AVPR2	MAPT	YWHAG	PRKDC
CEL	CALM1	CCR4	ABCB1	CSNK1D
MAPK10	YWHAG	SCD	PAOX	CA12
PTGIR	PAOX	TNF	PLK1	DHODH
CA13	MET	AKR1C1	MET	UTS2R
CPN1	CEL	TDO2	CEL	CFD
QPCT	MAPK10	EBP	MAPK10	TYMP
F2R	PTGIR	DYRK1A	PTGIR	PTGFR
GCK	CA13	KDM5A	CA13	CCNE2
GABRA3	CPN1	SELL	CPN1	GAPDH
PREP	QPCT	ADRA1D	PLA2G4A	TLR9
PAM	F2R	ASAH1	QPCT	PLA2G6
AOC3	GCK	LTA4H	F2R	HDAC1
GC	AOC3	BBOX1	GCK	PARP2
CCR1	GABRA3	MAP2	AOC3	CHRNA7
PTPRC	PREP	AVPR2	GABRA3	SLC22A6
GSR	PAM	CALM1	PREP	PTK2
PDE2A	PTPRC	YWHAG	PAM	ECE2
EPAS1	BACE2	HDAC1	GC	TUBB1
IGFBP3	GC	KDM5B	PLG	PTGER4
RGS4	CCR1	MET	CCR1	CACNA1B
NAMPT	GSR	PAOX	PTPRC	PIM2
ALK	EPAS1	CEL	GSR	GABBR2
GABRA5	ALK	PTGIR	UTS2R	CD38
PIK3CG	IGFBP3	CPN1	PDE2A	HTR1B
LDHA	RGS4	TMIGD3	EPAS1	SLC18A2
TNNC1	HCRTR1	QPCT	APH1A	TGFBR1
HCRTR1	NAMPT	F2R	IGFBP3	PDF
IL6ST	GABRA5	GCK	RGS4	AKR1B1
TSPO	PIK3CG	AOC3	FNTA	CA7
LDHB	IL6ST	GABRA3	NAMPT	STK3
CCNE2	TSPO	PREP	ALK	C5AR1
AKR1C4	LDHB	PAM	GABRA5	KCNE1
PPM1B	CCNE2	CBFB	LDHA	ECE1
USP10	PPM1B	GC	PLA2G4B	ICAM1
CD81	AKR1C4	CCR1	HAO1	STK26
FLT1	USP10	GSR	HCRTR1	KCNA3
DBF4	CD81	TPO	IL6ST	CLK1
TGM2	FLT1	PDE2A	TSPO	MMP8
CA5A	TGM2	EPAS1	LDHB	CREBBP
USP13	CA5A	RGS4	CCNE2	PRKCB
MAPK9	USP13	IGFBP3	CCNE2	PYGL
PTK2	CSNK1D	NAMPT	PPM1B	PARP10
CCR2	MAPK9	ALK	AKR1C4	CA14
PPP1CC	HRH1	GABRA5	USP10	BRAF
CSNK1D	PTK2	PIK3CG	CD81	ADORA2B
DHODH	CCR2	TSPO	FLT1	SELE
UTS2R	PPP1CC	HCRTR1	DBF4	PRKCE
KDM4C	DHODH	CTSG	TGM2	ABL1
CCNE2	UTS2R	IL6ST	CA5A	CASP1
CTSC	KDM4C	CCNE2	PLA2G4C	PIK3CD
GAPDH	CTSC	USP10	CDC45	HCRTR2
TLR9	GAPDH	AKR1C4	USP13	CA9
PLA2G6	TLR9	PPM1B	MAPK9	UPP1
HDAC1	PLA2G6	CD81	HRH1	PLA2G7
STK3	HDAC1	FLT1	PTK2	DUT
ECE2	STK3	DBF4	CCR2	FABP2
KDM1A	FNTA	TGM2	PPP1CC	DHCR7
TUBB1	ECE2	CA5A	KDM5C	PRKCQ
PTGER4	KDM1A	PDGFRA	CSNK1D	CASR
CACNA1B	TUBB1	USP13	DHODH	KIF20A
PRKCB	PTGER4	MAPK9	KDM4C	PSMB1
STK26	CACNA1B	HRH1	CTSC	GALR3
APP	PRKCB	CCR2	GAPDH	THRA
CTSS	STK26	CSNK1D	TLR9	MSR1
CD38	APP	BCL2L1	PLA2G6	RASGRP1
TGFBR1	CTSS	PPP1CC	HDAC1	HDAC3
PRKCE	CD38	DHODH	STK3	CA5A
PIK3CD	SLC18A2	UTS2R	HSPA1A	HRH2
TAS2R31	TGFBR1	TLR9	ECE2	DUSP3
CASP3	PRKCE	PDE7B	KDM1A	SYK
HRH1	PIK3CD	CTSC	TUBB1	CA3
CTSV	TAS2R31	KDM4C	PTGER4	CCNB3
CHEK1	CASP3	GAPDH	CACNA1B	TPO
OXTR	CTSV	PLA2G6	PRKCB	BRPF1
ALDH2	CHEK1	STK3	STK26	FGFR1
C5AR1	OXTR	TUBB1	CPA1	ABCC9
KCNE1	ALDH2	ECE2	APP	OXTR
PRKCQ	C5AR1	KDM1A	CTSS	MST1R
KCNE1	KCNE1	PTGER4	GABBR2	MMP3
MST1R	PRKCQ	CACNA1B	CD38	CDK1
CLK1	KCNE1	PRKCB	SLC18A2	HDAC11
MMP8	MST1R	STK26	TGFBR1	BRS3
RASGRP1	CLK1	NEK2	PRKCE	CCR8
NAAA	MMP8	COMT	PIK3CD	KCNJ11
AMPD3	RASGRP1	CTSS	TAS2R31	EP300
SLC18A2	NAAA	APP	C5AR1	MMP9
CREBBP	PDE4B	CD38	CASP3	DPP4
PYGL	AMPD3	SLC18A2	CTSV	HDAC10
PARP10	CREBBP	TGFBR1	CHEK1	PRCP
BRAF	PYGL	PRKCE	OXTR	RPS6KA3
ADORA2B	PARP10	PIK3CD	ALDH2	NAAA
RPS6KA5	BRAF	TAS2R31	KCNE1	CTSF
CTSF	ADORA2B	AXL	PRKCQ	DRD1
REN	RPS6KA5	CTSV	KCNE1	NPY2R
ITGB1	CTSF	CASP3	MST1R	PTK6
ABL1	DPP4	CHEK1	SLC22A12	VCP
EEF2K	REN	OXTR	CLK1	RPS6KA5
PTGDR2	ITGB1	C5AR1	MMP8	CLK4
TACR2	ABL1	KCNE1	RASGRP1	PTGDR
UPP1	EEF2K	PRKCQ	NAAA	KMT5A
PLA2G7	PTGDR2	MST1R	AMPD3	CA13
PADI1	TACR2	DNMT1	CREBBP	ADRA1B
FABP2	UPP1	CLK1	PYGL	F2RL3
DHCR7	FABP2	MMP8	PARP10	EPHA4
KIF20A	PADI1	RASGRP1	BRAF	CA5B
PSMB1	DHCR7	BRAF	ADORA2B	TGM2
MCL1	KIF20A	DNMT3L	RPS6KA5	PAM
SLC5A2	PSMB1	CCNB3	CTSF	ADRB1
MSR1	MCL1	CREBBP	DPP4	GRIN2B
GALR3	HRH2	AMPD3	REN	PLAU
HDAC3	SLC5A2	PYGL	ITGB1	LIMK1
ADRB3	MSR1	ADORA2B	ABL1	HDAC2
HRH2	GALR3	RPS6KA5	EEF2K	APP
DUSP3	HDAC3	CTSF	FOLH1	AKT1
BCL2L1	ADRB3	DPP4	PTGDR2	CISD1
PADI4	DUSP3	REN	TACR2	HPGD
CCNB3	BCL2L1	ITGB1 ITGA4	UPP1	BDKRB2
TPO	PADI4	ABL1	PLA2G7	TLR7
CCNB3	CCNB3	EEF2K	IDE	HTT
CCND1	TPO	UPP1	PADI1	KDM4E
BCL2	CCNB3	CASP7	DHCR7	EPAS1
BRPF1	CCND1	CDK1	KIF20A	TDP2
FGFR1	BCL2	PTGDR2	PSMB1	MET
ABCC9	FGFR1	TACR2	MCL1	MIF
AKT1	BRPF1	PLA2G7	TNNC1	CETP
F7	ABCC9	DHCR7	GABRA6	MKNK1
CDK1	AKT1	TDP2	MSR1	PLA2G2D
HDAC11	CRHR1	PADI1	SLC5A2	BCL2L1
BRS3	F7	FABP2	GALR3	PRMT3
CCR8	CDK1	KIF20A	HDAC3	BCL2
KCNJ11	HDAC11	PSMB1	ADRB3	KCNJ1
RASGRP3	BRS3	DUSP3	HRH2	HASPIN
KCNJ11	CCR8	MB	DUSP3	PTGER3
KMT5A	KCNJ11	SLC5A2	BCL2L1	CPT1A
DPP4	RASGRP3	MSR1	PADI4	CDK5R1
EP300	KMT5A	ADRB3	CCNB3	RIPK1
HDAC10	CASP6	HRH2	TPO	XPO1
PRCP	EP300	MIF	CCNB3	CACNA2D1
RET	CHRNA3	SERPINH1	CCND1	TACR1
RPS6KA3	HDAC10	PADI4	BCL2	PDE9A
PTGFR	PRCP	CCND1	LANCL2	HTR3A
IGFBP5	RPS6KA3	BCL2	BRPF1	IDH1
DRD1	PTGFR	FGFR1	FGFR1	RCOR1
NPY2R	IGFBP5	BRPF1	ABCC9	MAP3K5
PTK6	NPY2R	ABCC9	DBF4	SCN2A
VCP	PTK6	RPS6KA3	AKT1	DYRK2
CLK4	VCP	F7	F7	CALM1
PTGDR	CLK4	HDAC11	CDK1	PNMT
PADI2	PTGDR	BRS3	HDAC11	ADRB2
ADRA1B	CCND1	CCR8	BRS3	SLC6A9
F2RL3	ADRA1B	KCNJ11	CCR8	SLC5A2
EPHA4	PADI2	RASGRP3	KCNJ11	SLC27A4
PARP2	ADRB1	KMT5A	RASGRP3	ANPEP
CETP	F2RL3	FOLH1	KMT5A	DYRK1A
FDPS	EPHA4	EP300	EP300	JUN
ABCC1	PARP2	HDAC10	HDAC10	CDK9
PADI3	CETP	PRCP	PRCP	HSP90AB1
ADRB1	FDPS	RET	RET	PSEN2H
LYPLA2	ABCC1	PTGFR	RPS6KA3	CCNE1
GRIN2B	PADI3	SERPINE1	CLK4	TNKS
PLAU	LYPLA2	IGFBP5	IGFBP5	RASGRP3
KDM3A	GRIN2B	DRD1	DRD1	P2RY1
ADA	PLAU	NPY2R	NPY2R	DNMT3A
MME	DHCR7	PTK6	PTK6	CDK7
HSP90AA1	KDM3A	VCP	VCP	S1PR2
CISD1	ADA	CLK4	PTGDR	KCNN1
TYMP	HDAC2	PTGDR	CCND1	CDC25C
ITK	HSP90AA1	PADI2	ADRA1B	PLK4
F3	CDK5R1	ADRA1B	PADI2	DHFR
PIK3CD	MME	F2RL3	F2RL3	ACACB
TLR7	CISD1	EPHA4	EPHA4	KCNN3
INSR	TYMP	PARP2	PARP2	PDGFRA
HTT	ITK	CETP	CETP	CCND3
KDM4E	CPB1	FDPS	FDPS	KCNN2
PDE9A	F3	ABCC1	ABCC1	CSF1R
TNNI3K	TLR7	ADRB1	ADRB1	CLK2
MIF	INSR	PADI3	PADI3	PDPK1
PYGM	HTT	LYPLA2	LYPLA2	DYRK1B
MKNK1	KDM4E	GRIN2B	GRIN2B	TAS2R31
PLA2G2D	PDE9A	GABRB3 \	PLAU	OPRL1
PRMT3	TNNI3K	KDM3A	DHCR7	CCR2
FOLH1	MIF	ADA	KDM3A	KIT
ADK	TNNC1	CRHR1	ADA	MCL1
IL6	PRKCZ	HSP90AA1	HDAC2	EDNRA
CPT1A	PYGM	MME	HSP90AA1	F10
HCRTR2	MKNK1	TYMP	FBP1	ABCB1
CDK5R1	PLA2G2D	CISD1	MME	UQCRB
RIPK1	PRMT3	KCNE1	CISD1	TK1
GRK2	FOLH1	ITK	TYMP	PANK3
ADAM17	ADK	TLR7	ITK	TTK
TACR1	IL6	DYRK1B	ITGAL	FCER2
GLUL	CPT1A	F3	ITGAL	CYP2B6
CASP6	HCRTR2	PIK3CD	F3	EPHB3
HTR3A	RIPK1	INSR	TLR7	ROCK2
IDH1	GRK2	KDM4E	INSR	LCK
PDE4B	ADAM17	PDE9A	HTT	P2RX3
CDK9	MAP3K5	MKNK1	KDM4E	TLR8
CASP7	TACR1	PYGM	PDE9A	LDHA
MAP3K5	GLUL	PLA2G2D	TNNI3K	LDHB
LYPLA1	HTR3A	PRMT3	MIF	HNF4A
SCN2A	CDK9	ADK	CTNNB1	ROCK1
THRA	SCN2A	IL6	PYGM	DNTT
CASP8	SAE1	CPT1A	MKNK1	TMIGD3
PNMT	CASP7	CHRNA4	PLA2G2D	HPGDS
ADRB2	LYPLA1	HCRTR2	PRMT3	AKR1C2
SLC6A9	THRA	RIPK1	ADK	GPR18
GPR18	CASP8	GRK2	ERN1	CDK8
BDKRB2	PNMT	ADAM17	CPT1A	CYSLTR1
ICAM1	ADRB2	TACR1	HCRTR2	PFKFB3
NR4A1	SLC6A9	GLUL	SLC1A2	AKR1C1
JUN	GPR18	CASP6	CDK5R1	ENPP2
CDK9	BDKRB2	HTR3A	RIPK1	PBRM1
HSP90AB1	ICAM1	IDH1	GRK2	EZH2
PIM2	NR4A1	PDE4B	IL6	KCNJ5
P2RY1	JUN	PDGFRB	GSTK1	MCHR1
DNMT3A	CDK2	KCNE1	TACR1	HAO1
STAT3	HSP90AB1	MAP3K5	ADAM17	RAP1A
IL2	GABBR2	LYPLA1	HTR3A	CA6
KCNN1	PIM2	SCN2A	CASP6	MALT1
CDC25C	P2RY1	THRA	IDH1	BCAT2
PLK4	DNMT3A	CASP8	PDE4B	QRFPR
DHFR	STAT3	PNMT	GLUL	EGLN3
KCNJ5	CCKBR	ADRB2	CDK9	TNK2
KDM6B	IL2	SLC6A9	CASP7	CENPE
KCNN3	KCNN1	GPR18	MAP3K5	NMT1
PDGFRA	CDC25C	BDKRB2	LYPLA1	GLUL
RPS6KB1	PLK4	ICAM1	SCN2A	ERBB2
ITGB7	DHFR	NR4A1	THRA	AURKB
KCNN2	KCNJ5	CCNE1	PNMT	EPHB4
CCND3	KDM6B	F13A1	CASP8	PRKCZ
EZH2	KCNJ5	JUN	ADRB2	COMT
CSF1R	KCNN3	HSP90AB1	SLC6A9	CCNC
S1PR2	PDGFRA	PIM2	GPR18	PTGDR2
CLK2	RPS6KB1	P2RY1	NR4A1	SERPINH1
HDAC2	ALOX5AP	DNMT3A	HAO2	SLC13A5
NOTUM	ITGB7	STAT3	PIK3CD	GAK
HAO1	ITGB7	PLK4	BDKRB2	PAK1
CCND3	KCNN2	IL2	ICAM1	CRHR1
ADAMTS4	CCND3	KCNN1	AMPD2	SIRT1
KIT	EZH2	CDC25C	JUN	SCN10A
PTGER3	CSF1R	DHFR	HSP90AB1	ALOX5AP
CDK8	S1PR2	KCNJ5	DNMT3A	PDE7B
ABCB1	CLK2	KDM6B	PIM2	SNCA
EDNRA	NOTUM	KCNN3	P2RY1	GRIK1
CCR9	HAO1	RPS6KB1	STAT3	FTO
F10	ADAMTS4	CLK2	IL2	PDE3A
UQCRB	KIT	CCND3	KCNN1	BRD1
VCAM1	PTGER3	ITGB7	CDC25C	PNP
YARS	CDK8	KCNN2	PLK4	NOD1
PANK3	ABCB1	EZH2	DHFR	MAPKAPK2
TTK	F10	CSF1R	KCNJ5	F13A1
CSNK2A1	EDNRA	S1PR2	KDM6B	CASP3
SLC5A1	CCR9	HAO1	GRM3	PDE11A
EPHB3	PTK2B	CCND3	KCNN3	RNASEH1
CSNK2A2	VCAM1	NCEH1	PDGFRA	INSR
SLC29A1	PANK3	ADAMTS4	RPS6KB1	NAT1
FNTB	YARS	KIT	GRM6	MB
CRHR1	TTK	PTGER3	ITGB7	DUSP1
HPGDS	CSNK2A1	CDK8	KCNN2	ATP4B
TLR8	SLC5A1	ABCB1	CCND3	IL6
RHOA	EPHB3	EDNRA	EZH2	CCR9
HNF4A	CSNK2A2	CCR9	CSF1R	RHOA
SIRT3	SLC29A1	F10	S1PR2	ADAM17
SCN10A	HPGDS	UQCRB	CLK2	GSK3A
DNTT	HNF4A	PTK2B	NOTUM	PLG
TDP2	TLR8	VCAM1	ADAMTS4	CDC45
TMIGD3	RHOA	YARS	KIT	TNNI3K
AMPD2	SIRT3	PANK3	PTGER3	HPRT1
TNK2	SCN10A	TTK	CDK8	ALDH5A1
PTPRG	DNTT	CSNK2A1	ROCK2	ABAT
CYSLTR1	TDP2	GSK3A	EDNRA	HCAR2
RELA	TMIGD3	EPHB3	CCR9	RNPEP
NCEH1	AMPD2	SLC5A1	F10	PLA2G2A
CAD	TNK2	CSNK2A2	UQCRB	SLC16A1
PBRM1	CYSLTR1	GSTP1	PTK2B	KMO
KCNJ5	PTPRG	SLC29A1	VCAM1	CAPN2
FLT4	RELA	PGGT1B	TTK	CAPN1
FEN1	NCEH1	HPGDS	YARS	SLC47A1
ROCK2	CAD	GSTM2	PANK3	CYP27A1
MCHR1	PBRM1	TLR8	CSNK2A1	GRIN1
RAP1A	TOP1.00	RHOA	SLC5A1	GRIN2A
MALT1	FLT4	HNF4A	EPHB3	SLC7A11
PDGFRA	FEN1	SIRT3	CSNK2A2	ENPEP
BCAT2	QRFPR	DNTT	SLC29A1	YWHAG
QRFPR	ROCK2	SCN10A	CRHR1	CPN1
GABRG2	MCHR1	AMPD2	HPGDS	REN
NEU2	RAP1A	TNK2	TLR8	EEF2K
AURKB	MALT1	PTPRG	RHOA	FDPS
GPR88	BCAT2	CYSLTR1	HNF4A	ABCC1
PRKCZ	NEU2	RELA	SIRT3	FOLH1
PTK2B	AURKB	CAD	SLC6A12	KDM6B
KDM2A	GPR88	MKNK2	SCN10A	KCNJ5
AGTR1	KDM2A	HTR1E	DNTT	RPS6KB1
CCNC	AGTR1	PBRM1	TDP2	KDM4C
SERPINH1	CCNC	FLT4	TMIGD3	VCAM1
CCNC	SERPINH1	FEN1	TNK2	CSNK2A1
OPRL1	OPRL1	BCAT2	CHRNB4	CSNK2A2
CDK5R1	FPR1	RAP1A	PTPRG	SIRT3
PAK1	PAK1	GPR35	CYSLTR1	RELA
CASP2	CFTR	MCHR1	RELA	NCEH1
NAT1	CASP2	ROCK2	NCEH1	CAD
EIF4H	NAT1	MALT1	CAD	FLT4
MAP2K1	EIF4H	QRFPR	PBRM1	FEN1
ALOX5AP	STK33	AURKB	FLT4	GPR88
PDE7B	MAP2K1	PDGFRA	FEN1	KDM2A
DHCR7 EBP	PDE7B	NEU2	MCHR1	EIF4H
SNCA	GRIK1	GPR88	RAP1A	NTRK1
GRIK1	SNCA	RAF1	MALT1	HDAC5
FTO	FTO	PRKCZ	BCAT2	HDAC7
MMP16	MMP16	KDM2A	QRFPR	GRIA2
PDE3A	PDE3A	CCNC	NEU2	HDAC4
BRD1	BRD1	AGTR1	AURKB	HDAC9
PNP	PNP	CCNC	GPR88
NOD1	NOD1	OPRL1	PRKCZ
MAPKAPK2	MAPKAPK2	PDE4A	PDGFRA
HSPA1A	HSPA1A	PAK1	AGTR1
MMP14	CDK4	PDPK1	SERPINH1
PDE11A	MMP14	GLP1R	CCNC
RNASEH1	AURKC	CASP2	OPRL1
F13A1	PDE11A	NAT1	PAK1
ERAP2	RNASEH1	EIF4H	CPB1
SLC13A5	F13A1	ALOX5AP	CASP2
MB	ERAP2	FTO	NAT1
NOX4	SLC13A5	CDK5	EIF4H
DUSP1	MB	HSPA1A	MAP2K1
NTRK1	DUSP1	SNCA	ALOX5AP
HDAC5	NOX4	GRIK1	PDE7B
CCNE1	NTRK1	PNP	CDK5R1
CDC45	HDAC5	PDE3A	GSK3A
HDAC7	CCNE1	MMP16	SNCA
ATIC	CDC45	BRD1	GRIK1
GRIA2	HDAC7	NOD1	FTO
HDAC4	ATIC	MAPKAPK2	MMP16
HDAC9	GRIA2	MMP14	PDE3A
	HDAC4	PDE11A	BRD1
	HDAC9	RNASEH1	PNP
		ERAP2	NOD1
		SLC13A5	MAPKAPK2
		NOX4	ECE1
		NTRK1	MMP14
		HDAC5	GRK6
		CDC45	PDE11A
		HDAC7	RNASEH1
		HSP90B1	F13A1
		ATIC	OXER1
		GRIA2	ERAP2
		HDAC4	SLC13A5
		PIP4K2C	MB
		GABRB3	NOX4
		HDAC9	DUSP1
			HDAC5
			NTRK1
			CCNE1
			HDAC7
			ATIC
			GRIA2
			HDAC4
			HDAC9

## Sheet: T. vulgaris, 
Thymus vulgaris	Eugenol	Eugenyl Acetate	Caryophyllene	⍺-Humulene	β-Pinene	Methyl Salicylate	⍺-Cubebene	β-Cubebene	δ-Cadinene	β-Caryophyllene	β-Caryophyllene oxide	α-Copaene	Benzaldehyde	Benzyl acetate	2-Nonanone	2-Heptanone	2-Nonanol	Germacrene D	Methyl eugenol	γ-Gurjunene	Acoradiene	Rosmarinic Acid	1,8-Cineole	Camphor	⍺-Pinene	Bornyl Acetate	Cineole	Camphene	Limonene	Borneol	Terpinen-4-ol	⍺-Terpineol	Camphene	β-caryophyllene	p-cymene	β-myrcene	α-terpinene	γ-terpinene	Verbenone	α-terpineol	Linalool	Terpinolene	α-thujene	α-phellandrene	Myrcene	Myrtenol	Chrysanthenone	Geraniol	Bornly Acetate
PubChem CID	3314	7136	5281515	5318100	14896	4133	86609	93081	441005	5281515	1742210	70678558	240	8785	13187	8051	12367	5317570	7127	90805	90351	5281792	2758	2537	14896	6448	2758	6616	22311	6552009	562743	17100	6616	5281515	7463	31253	7462	7461	92874	17100	6549	11463	12444324	7460	31253	10582	442463	637566	6448
	FADS1	PTGS1	PPARA	SQLE	SLC5A7	CA2	PPARA	HSD11B1	PPARA	PPARA	SQLE	PPARA	DAO	CTRB1	CYP19A1	CA2	CA2	PPARA	PTGS1	PPARA	PPARA	FYN	CYP19A1	NR1I3	SLC5A7	ACHE	CA2	HSD11B1	PPARA	CA2	AR	AR	HSD11B1	PPARA	CYP2A6	PPARA	PPARA	TRPV1	NR3C2	AR	TRPV3	PPARA	PPARA	PPARA	PPARA	AR	CTSD	SQLE	ACHE
	HDAC6	ALDH2	CNR2	AR	HSD11B1	CA7	CNR2	CXCR3	CNR2	CNR2	LSS	CNR2	ADH1A	CA2	CA2	CA1	CA1	CNR2	NQO1	CNR2	CNR2	AKR1B1	SHH	CYP19A1	HSD11B1	VDR	CA7	SLC5A7	CNR2	CA1	CYP19A1	CYP19A1	SLC5A7	CNR2	ACHE	CNR2	CNR2	PLK1	NR3C1	CYP19A1	CA2	CNR2	CNR2	CNR2	CNR2	CA2	CYP19A1	UGT2B7	VDR
	EGLN1	CHRM5	FAAH	LSS	UGT2B7	CA1	BCHE	UGT2B7	TRPV1	FAAH	SLC6A4	AR	ADH1B	CA1	CA1	CA4	CA4	ADORA1	CYP11B1	PTPN2	CYP19A1	TTR	CYP51A1	CA2	UGT2B7	CDC25A	CA1	UGT2B7	NR1H3	CA4	CA2	CA2	UGT2B7	FAAH	TAAR1	SHBG	ADORA1	GLI2	PGR	CA2	CA1	GLI2	NR1I3	ADORA1	SHBG	CA1	ADH1A	JAK1	CDC25A
	VEGFA	CHRM1	TRPV1	NR1H3	PPARA	CA12	NR1I3	HTR2A	GLI2	TRPV1	SLC6A3	CYP19A1	1	F2	CA4	CYP19A1	TRPM8	ADORA2A	CYP11B2	CXCR3	AR	MMP1	ACHE	CA1	PPARA	PTPN1	CA12	NR1H3	CYP19A1	TRPM8	CA1	CA1	NR1H3	TRPV1	PPARA	CXCR3	ADORA2A	GLI1	SERPINA6	CA1	CA4	GLI1	FAAH	ADORA2A	CXCR3	CA4	ADH1C	JAK2	PTPN1
	CA2	CES1	NR1H3	NR1H2	CNR2	CA14	AR	MAOB	GLI1	NR1H3	CTSK	ESR1	ACHE	PRSS1	CES1	NR1I3	AR	ADORA3	NQO2	CYP19A1	ESR1	MMP2	DNM1	CA4	CNR2	HMGCR	CA14	ACHE	FAAH	CDC25A	CA4	CA4	ACHE	NR1H3	PTGS1	SQLE	ADORA3	PPARA	SHBG	CA4	TRPM8	TRPV1	TRPV1	ADORA3	SQLE	RORC	FAAH	PTGS1	HMGCR
	GPR84	ALDH3A1	SQLE	POLB	ACHE	CA9	CYP19A1	MGLL	CXCR3	SQLE	CTSL	CHRM2	MAOA	CTRC	CES2	CES1	SHBG	AR	PIK3CB	TRPV1	CHRM2	MMP9	CDC25A	AR	ACHE	CYP19A1	CA9	PTGS1	TRPV1	CDC25B	RORC	TRPM8	PTGS1	SQLE	TRPA1	CYP1A2	RBP4	CNR2	NR1I2	TRPM8	NR3C2	ADORA1	ACHE	RBP4	CYP1A2	NPC1L1	PTGS1	PTGS2	CYP19A1
	PTGS1	TNNI3K	NR1I3	NPC1L1	PTGS1	CA3	ESR1	CYP1A2	ADORA1	NR1I3	CTSB	ACHE	MAOB	GRM5	AR	CES2	UGT2B7	CYP19A1	PIK3CA	MAOB	ACHE	CA2	POLA1	CES1	PTGS1	UGT2B7	CA3	AR	AR	NR1I3	SREBF2	CHRM2	AR	NR1I3	HTR1D	HTR2A	AR	CYP19A1	CYP17A1	CHRM2	NR3C1	ADORA2A	AR	AR	HTR2A	RORA	CTSK	PGR	UGT2B7
	DAO	NOTUM	AR	KCNH2	NR1H3	CA6	CHRM2	PIN1	ADORA2A	AR	F2	SLC6A2	MAP2K1	HTT	NR1I3	ADH1A	ESR2	ESR1	CYP19A1	AR	SLC6A2	MMP12	VDR	CES2	NR1H3	TBXAS1	CA6	CYP19A1	ESR1	AR	NPC1L1	SLC6A4	CYP19A1	AR	ADORA3	MAOB	CYP19A1	PTPN2	HSD17B3	SLC6A4	PGR	ADORA3	CYP19A1	ESR1	MAOB	PTPN1	SERPINA6	JAK3	TBXAS1
	PARP1	CES2	CYP19A1	NLRP3	SHBG	CA4	ACHE	NR1H3	ADORA3	CYP19A1	PRSS1	SLC6A4	DUSP1	CYP2A6	ADH1A	ADH1B	ESR1	ESR2	P2RX7	ESR1	SLC6A4	CA12	GBA	ADH1A	SHBG	CYP11B1	CA4	ESR1	CHRM2	NR1H4	NR1H3	NR1H3	ESR1	CYP19A1	AHR	NR1H3	ESR1	CNR1	FABP1	NR1H3	SIGMAR1	AR	ESR1	ESR2	NR1H3	NR1I3	ESR2	TYK2	CYP11B1
	SRC	AKT1	ESR1	POLA1	PTPN1	CA5B	SLC6A2	PPARA	AR	ESR1	CTRC	CYP2C19	TRPA1	TAAR1	ADH1B	ADH1C	CDC25A	MAOB	ACHE	HTR2A	CYP2C19	CA4	HSD17B3	ADH1C	PTPN1	CYP11B2	CA5B	CHRM2	ACHE	GPBAR1	HMGCR	PTPN1	CHRM2	ESR1	CYP1A2	MGLL	ESR2	PPARG	NR1I3	PTPN1	SLC6A3	ESR1	CHRM2	CYP19A1	MGLL	SHBG	CCR5	DRD2	CYP11B2
	ADORA1	GABRB3	CHRM2	TBXA2R	NR1I3	FUT7	SLC6A4	CNR2	ESR1	CHRM2	NR1H3	BCHE	PTPN22	GABRB3	ADH7	PARP10	GPBAR1	CXCR3	PDE7A	FAAH	FAAH	CA7	HMGCR	SERPINA6	NR1I3	POLA1	FUT7	SLC6A2	SLC6A2	SHH	TRPM8	NR1I3	SLC6A2	CHRM2	GABRA1	GLI2	CES2	PPARD	SIGMAR1	NR1I3	SQLE	ALOX5	SLC6A2	SQLE	GLI2	TRPM8	MAOB	SIGMAR1	POLA1
	ADORA2A	GRM5	SLC6A2	KCNA5	CYP19A1	ALOX15	CYP2C19	AR	ALOX5	SLC6A2	NR1H2	PTPN1	PTPRC	CA12	SRD5A1	ADH4	HSD11B1	NR1H3	CDC7	CHRM2	TRPV1	CA1	TRPM8	SHBG	CYP19A1	HSD11B1	ALOX15	SLC6A4	SLC6A4	ESR2	ESR2	SREBF2	SLC6A4	SLC6A2	SLC6A2	GLI1	VDR	FABP4	SRD5A1	SREBF2	IDO1	ESR2	SLC6A4	CES1	GLI1	CYP19A1	CA2	IDO1	HSD11B1
	SRD5A1	JAK3	SLC6A4	HIF1A	ESR1	LDHA	PTPN1	CYP19A1	ESR2	SLC6A4	HSD11B1	NR1I3	PTPN1	CA14	ADH1C	AR	PGR	RBP4	HMGCR	ACHE	ESR2	MMP13	CA2	G6PD	ESR1	ADRA2A	LDHA	CYP2C19	CYP2C19	ESR1	CHRM2	NPC1L1	CYP2C19	SLC6A4	HTR2A	BCHE	CDC25A	FFAR1	SRD5A2	NPC1L1	HSD17B2	CYP19A1	CYP2C19	MPI	BCHE	SQLE	CA1	KCNH2	ADRA2A
	CHRNA3	MAPK8	CYP2C19	VDR	CHRM2	LDHB	CXCR3	ESR1	PTPN2	CYP2C19	SLC6A2	FAAH	MCL1	CA9	MAOA	MAOB	IDO1	RARG	ADORA2A	SLC6A2	NR1H3	MMP3	CA1	GABBR1	CHRM2	ADRA2C	LDHB	SHBG	SQLE	UGT2B7	CYP17A1	BCHE	SHBG	CYP2C19	SLC6A4	MAOA	GLRA1	ALOX5	TRPA1	BCHE	DRD2	PTPN2	BCHE	CES2	MAOA	NR1H3	CA4	HMGCR	ADRA2C
	CHRNA4	CHRM3	TOP1	PTGS1	SLC6A2	F2	PGR	CHRM2	CYP19A1	TOP1	KCNA5	TRPV1	PARP1	CDC7	MAOB	ACHE	CDC25B	RARB	NOS1	SLC6A4	BCHE	PTGS1	CA4	CTSK	SLC6A2	ADRA2B	F2	NR1H4	ESR2	SHBG	PTPN1	ESR1	NR1H4	TOP1	SLC6A3	ACHE	CES1	AR	CYP19A1	ESR1	CHRM4	NR1H3	PTPN1	SLC5A7	ACHE	DRD2	NR3C2	PRKCG	ADRA2B
	CXCR2	MAPK10	ESR2	CES2	SLC6A4	ADORA1	MAOB	ACHE	HTR2A	ESR2	HIF1A	PTGS1	CHRM4	TLR4	PGR	IMPDH2	JAK1	RARA	NOS3	CYP2C19	PTPN1	SLC6A2	UGT2B7	VDR	SLC6A4	ADRA1A	ADORA1	SAE1 UBA2	BCHE	POLA1	RORA	SQLE	SAE1	ESR2	KCNN4	PTGS1	MPI	ESR1	AR	SQLE	OPRM1	SQLE	CYP17A1	VDR	PTGS1	CHRM2	SHBG	PRKCD	ADRA1A
	DCTPP1	JAK2	BCHE	CTSK	CYP2C19	ADORA2A	FAAH	SLC6A2	MAOB	BCHE	NOS2	NR1H3	CHRNA4	EGLN3	HLCS	NOS2	JAK2	PTPN1	TBXAS1	NR1I3	RORC	AKR1C2	AR	NPC1L1	CYP2C19	LIPE	ADORA2A	PTGES	PTPN1	NPC1L1	SQLE	ACHE	PTGES	BCHE	KIF11	SLC6A2	FAAH	PTGS1	FAAH	ACHE	OPRD1	CNR1	PTGS1	RARG	SLC6A2	SLC6A4	NR1I2	PRKCA	LIPE
	ALPL	PDE7A	PTPN1	CTSL	AR	SQLE	TRPV1	SLC6A4	NR1H3	PTPN1	NLRP3	RORC	CHRM5	BCHE	ABCG2	ACE	NR3C2	HTR2A	GRM4	CNR1	SREBF2	AKR1B10	ESR1	NR1H4	AR	CA1	SQLE	AKR1B10	NR1I3	HSD11B1	DRD2	CYP51A1	AKR1B10	PTPN1	HTR2B	HTR2C	TRPV1	FAAH	TRPV1	CYP51A1	OPRK1	FABP4	NR1H3	RARB	HTR2C	SREBF2	FABP1	CYP11B1	CA1
	METAP2	NOS1	CXCR3	CTSB	FAAH	KCNMA1	ESR2	CYP2C19	CNR1	CXCR3	CHRM4	SREBF2	CHRM2	CES1	DRD2	PARP1	NR3C1	FAAH	HMOX1	AHR	NPC1L1	CA6	ESR2	GABRA2	FAAH	CTRB1	KCNMA1	POLB	PTGS1	NR1H3	SLC6A4	SLC6A2	POLB	CXCR3	CA2	PTGS2	PPARG	ESR2	NPC1L1	SLC6A2	ADRA2C	PTGS1	RORC	RARA	PTGS2	LTB4R	NR1I3	CYP11B2	CTRB1
	CBR1	NOS3	PTPN2	HMGCR	TRPV1	CA13	CYP17A1	PTGS1	FAAH	PTPN2	CHRM5	NPC1L1	CHRM1	ADORA1	NOS2	P2RX7	DRD2	TRPV1	GRM2	FABP4	CTSD	CA5B	SHBG	CDC25A	TRPV1	TAAR1	CA13	PTPN1	TOP1	G6PD	CYP51A1	DRD2	PTPN1	PTPN2	GABRB3	CHRNA4	RARG	FABP3	PTGES	DRD2	HMOX1	PPARG	SREBF2	PTPN1	CHRNA4	ACHE	HMGCR	PSEN2	TAAR1
	KCNMA1	KDR	PTGS1	CHRM4		ESR1	HTR2A	PGR	FABP4	PTGS1	CHRM3	ESR2	CHRM3	TERT	MTNR1A	CTSK	SIGMAR1	LSS	GABRB3	PTGS1	CYP17A1	SELE	CDC25B	GPBAR1		PABPC1	ESR1	NR1I3	ADORA1	GABBR1	PPARA	CYP17A1	NR1I3	PTGS1	HTR2C	ADORA1	RARB	PLA2G4A	CCR5	CYP17A1	JAK1	FABP3	NPC1L1	FYN	ADORA1	PTPN6	CYP51A1	EPHX2	PABPC1
	ALOX15	PDE5A	MAOB	CHRM5		TERT	MGLL	PTGS2	PTGS1	MAOB	MDM2	CTSD	CHRNA7	CES2	MTNR1B	CYP2A6	JAK3	SQLE	MGLL	PPARG	HMGCR	SELP	NR1I3	AKR1B10		CA2	TERT	FAAH	ADORA2A	NR3C1	PPARD	ESR2	FAAH	MAOB	GSK3B	ADORA2A	RARA	PLA2G4B	ADORA3	ESR2	JAK2	PPARD	ESR2	LTB4R	ADORA2A	PTPN2	PARP1	CNR1	CA2
	CHRNA3	GALR3	ADORA1	CHRM3		MPI	PTGS1	BCHE	PPARG	ADORA1	KIF11	SHBG	METAP1	PTPRC	SIRT2	GABRB3	TYK2	VDR	BRD9	FABP3	CYP51A1	LCK	CES1	POLB		TYMS	MPI	TRPV1	ADORA3	SIGMAR1	G6PD	CYP2C19	TRPV1	ADORA1	AR	ADORA3	PTPN1	MGLL	MAPK3	CYP2C19	PTGS2	FFAR1	CTSD	RORC	ADORA3	SPHK2	CHRM1	PIM1	TYMS
	KDR	C1R	ADORA2A	HSD11B1		MCL1	NR1H3	ESR2	FABP3	ADORA2A	BRD4	CYP17A1	NOS2	EPHX1	PSMB5	CHRM4	PTGS2	NR1I3	KAT2B	PPARD	CXCR3	CA9	HSD11B1	ACHE		HTR1A	MCL1	RORC	ALOX5	DRD2	ESR1	NR3C2	RORC	ADORA2A	MAOA	FAAH	RORC	PLA2G4C	PRKCH	NR3C2	KCNA5	FAAH	SHBG	HTR2B	FAAH	SPHK1	P2RX7	PIM3	HTR1A
	HDAC8	NAAA	ADORA3	CYP17A1		CDK5R1	SHBG	NR1H4	PPARD	ADORA3	BRD2	HMGCR	HDAC3	CYP19A1	EPHX2	CHRM5	KCNH2	MGLL	GABRB3	FFAR1	NR1I3	CA14	CES2	UGT2B7		CCR5	CDK5R1	SREBF2	RORC	GABRA2	ACHE	PTPRF	SREBF2	ADORA3	ESR1	TRPV1	HTR2B	SHBG	HSD11B2	PTPRF	PTAFR	CHRM2	HMGCR	RXRB	TRPV1	FABP4	HSD11B1	HSD11B1	CCR5
	AR	PTK2	UGT2B7	ESR1		CDK2	UGT2B7	SAE1 UBA2	FFAR1	UGT2B7	BRD3	CYP51A1	HDAC6	KLKB1	CNR2	CHRM2	NPC1L1	RXRG	GABRA2	ADORA1	SRD5A1	EGFR	HIF1A	PARP1		PGGT1B	CDK2	NPC1L1	SREBF2	AKR1B10	ADRA2C	PTPN2	NPC1L1	UGT2B7	ESR2	FDFT1	RXRB	SQLE	CDC25A	PTPN2	SCN5A	SLC6A2	CYP51A1	ADRA2B	FDFT1	PPARG	ADH1B	NR3C2	PGGT1B
	PSMB5	CYP11B1	GLI2	ESR2		CDK9 CCNT1	RORC	PTGES	CHRM2	GLI2	MGLL	PTPN2	HDAC2	PLAU	GSK3B	CHRM1	PSEN2	RXRA	CHRM2	ADORA2A	SRD5A2	ERBB2	OPRK1	MAOB		NUDT1	CDK9	ESR2	NPC1L1	POLB	HSD17B2	PLA2G1B	ESR2	GLI2	CYP2D6	CYP19A1	ADRA2B	ADORA1	PTPN11	PLA2G1B	SCN9A	SLC6A4	PGR	RXRG	CYP19A1	PPARA	MPO	MAP3K14	NUDT1
	TDO2	ADORA1	GLI1	EBP		DYRK1A	SREBF2	AKR1B10	ACHE	GLI1	MAPK14	SRD5A1	HDAC8	KDM5A	MMP13	CHRM3	HMOX1	CHRM2	CHRM1	ADORA3	NR3C2	SELL	NR1H4	HTR7		ADRA1D	DYRK1A	CTSD	CTSD	CYP19A1	SHBG	ACP1	CTSD	GLI1	HTR6		RXRG	ADORA2A	AKR1B10	ACP1	PARP1	CYP2C19	PTPN2	RXRA		TERT	RORC	HMOX1	ADRA1D
	CHRNA4	ADORA2A	RORC	SLC6A3		ESR2	NPC1L1	POLB	SLC6A2	RORC	CDC25A	SRD5A2	HDAC1	KDM5B	MMP1	GSK3B	CNR1	ACHE	CHRM3	PLA2G4A	NR3C1	MET	GPBAR1	PAOX		CEL	ESR2	CYP17A1	SHBG	NR3C2	SLC6A2	AKR1B10	CYP17A1	RORC	CYP2C9		RXRA	ADORA3	PTGS1	AKR1B10	ADRA1A	PLK1	SRD5A1	MAPK14		FABP3	POLB	CHRM4	CEL
	HSD17B3	TMIGD3	SREBF2	BRD4		1	CTSD	SHBG	SLC6A4	SREBF2	CYP19A1	NR3C2	GSK3B	CDK2	GRM5	CA12	SLC6A3	SLC6A2	GRM5	UGT2B7	PGR	PIM1	NLRP3	KAT2B		QPCT	1	CDC25A	CYP17A1	PGR	NR3C1	SIGMAR1	CDC25A	SREBF2	CYP3A4		SLC6A2	NR1I3	BCHE	SIGMAR1	HRH3	PLA2G4A	SRD5A2	NR1H3		FABP5	PDE4D	CHRM5	QPCT
	CYP17A1	CBFB	NPC1L1	BRD2		AKR1C2	HMGCR		CYP2C19	NPC1L1	EPHX1	NR3C1	TOP2A	CYP11B1	NOTUM	CA9	ADORA3	SLC6A4	ALOX15	SHBG	SERPINA6	HCAR2	SIRT2	TYMS		EPHX1	AKR1C2	HMGCR	HMGCR	SLC6A3	NR3C2	NR3C1	HMGCR	NPC1L1	AOC3		GC	CHRM2	ALOX5	NR3C1	HRH4	BCHE	NR3C2	RORB		PPARD	PTPN2	CHRM1	EPHX1
	AURKA	GABRB3	FABP4	BRD3		AKR1C1	CYP51A1		PLA2G4A	FABP4	ICMT	PGR	CTRC	CYP11B2	CTSK	TPO	MAPK3	CYP2C19	AR	BCHE	SIGMAR1	PPARD	CHRM2	MPO		NR1I2	AKR1C1	CDC25B	CYP51A1	IDO1	BCHE	TRPV3	CDC25B	FABP4	CYP2C19		MAPK14	SLC6A2	PTPN1	TRPV3	JAK3	PTPN1	NR3C1	MAPK1		FABP1	PLA2G1B	CHRM3	NR1I2
	GRM5	GABRB3	PPARG	PREP		GRM4	PTPN2		SQLE	PPARG	ALOX5	SERPINA6	ELANE	NAAA	PTPRC	MPO	AKR1C3	TOP1	RGS4	PTPN1	NR1I2	IGFBP3	PSEN2	ADH1B		IDO1	GRM4	CYP51A1	PTPN2	PTGS2	PTPRF	ATP12A	CYP51A1	PPARG	ESRRG		NR1H3	SLC6A4	PTPN2	ATP12A	TYK2	SHBG	SERPINA6	RORA		ESR1	ACP1	CYP2C9	IDO1
	TTR	TSPO	CTSD	CYP19A1		IGF1R	CYP1A2		BCHE	CTSD	HCRTR1	SIGMAR1	CTSG	PDE10A	PTPRF	NQO2	CYP19A1	BCHE	PDE10A	GLI2	HSD17B3	AKR1C3	NR1H3	HSD11B1		KCNK2	IGF1R	PPARA	SRD5A1	TRPV3	PTPN2	PTPN6	PPARA	CTSD	ADRA2A		RORB	CYP2C19	BACE1	PTPN6	TNNC1	PLA2G4B	SIGMAR1	GLI2		NR3C1	AKR1B10	AR	KCNK2
	HSD17B2	TBXAS1	TERT	MAPK14		ALK	SRD5A1		PTPN1	TERT	IMPDH2	NR1I2	FYN	TYMS	CDC25B	CYP11B1	NR1H4	RORC	USP10	GLI1	FABP1	AKR1C4	PPM1B	CHRM1		PRSS1	ALK	CNR2	SRD5A2	HSD17B2	PLA2G1B	SHBG	CNR2	TERT	CXCL8		MAPK1	BCHE	CTSD	SHBG	LRRK2	MGLL	NR1I2	GLI1		SIGMAR1	HTR7	PER2	PRSS1
	DRD2	CDK2	SHBG	MAPK10		EPAS1	SRD5A2		SHBG	SHBG	MAPK10	HSD17B3	CES1	PDGFRA	TRPA1	CYP11B2	NR1I3	HTR2B	USP13	RORC	PTGS1	ESR1	NR1H2	HSD11B2		CTRC	EPAS1		NR3C2	PTAFR	ACP1	FABP4		SHBG	PTGS2		UGT2B7	PTPN1	ESR1	FABP4	AR	PLA2G4C	HSD17B3	ACHE		CYP2C19	ESR1	NR3C1	CTRC
	PTPN22	HSD11B1	FABP3	CSNK1D		BCL2L1	NR3C2		NR1I3	FABP3	CSNK1D	FABP1	PLK1	MGLL	DBF4 CDC7	KAT2B	HSD17B2	RXRB	CYP2A6	SREBF2	MAOB	TYR	PPP1CC	HSD17B3		SLC6A2	BCL2L1		NR3C1	PABPC1	AKR1B10	PPARA		FABP3	HRH3		BACE1	ACHE	ESR2	PPARA	PRKDC	NR1I3	FABP1	TOP2A		BCHE	CYP2C19	SLC6A3	SLC6A2
	TLR9	PDE7B	CYP17A1	MAPK9		CA5A	NR3C1		PIN1	CYP17A1	MAPK9	PTPN6	CYP11B1	GABRB3	ALOX5	PAOX	TRPV3	ADRA2B	CTSC	NPC1L1	UGT2B7	KDM4C	SQLE	BRD9		KCNH2	CA5A		PGR	ALOX5	SIGMAR1	FABP3		CYP17A1	SIGMAR1		RORA		RORA	FABP3	CCNE2	TOP1	RBP4	TNF		SCD	SRD5A1	SERPINA6	KCNH2
	TUBB1	CDC7	FABP5	MDM2		PTK2	SERPINA6		CYP1A2	FABP5	EPHX2	UGT2B7	CYP11B2	GABRB3	CHRM1	SRD5A1	HMGCR	MAPK14	CTSK	CTSD	LSS	CA13	CHRM4	LRRK2		GRM5	PTK2		SERPINA6	FABP4	CHRM4	FABP5		FABP5	SLC22A6		NR1I3		FNTA	FABP5	PTK2	POLB	PTPN6	PGR		SLC6A2	AR	ADORA3	GRM5
	JAK1	GABRA2	PPARD	PTPN1		NEK2	SIGMAR1		PLA2G4B	PPARD	PABPC1	CES2	COMT	GABRA2	CYP2C19	DRD4	PRKCG	RORB	CTSS	NR1H3	PTPN2	APP	CHRM5	DRD4		TNKS2	NEK2		SIGMAR1	PPARA	OPRM1	PPARD		PPARD	CNR2		CHRM2		CES1	PPARD	KDR	RXRA	SQLE	LSS		PREP	EPHX1	MAPK3	TNKS2
	JAK2	JAK1	HMGCR	TTL		AXL	NR1I2		PLA2G4C	HMGCR	DRD4	PREP	MGLL	JAK3	SLC6A2	CTSL	PRKCD	MAPK1	CTSV	CYP17A1	RBP4	CASP3	CHRM1	ACE		F2	AXL		NR1I2	FABP3	OPRD1	FABP1		HMGCR	HRH1		SLC6A4		HSD11B1	FABP1	STK3	RARA	UGT2B7	FAAH		PTGES	LRRK2	CHEK1	F2
	TYK2	TYK2	FABP1	METAP2		MTNR1B	HSD17B3		PLK1	FABP1	TOP2A	PTGES	DNMT1	JAK2	SLC6A3	CTSB	PRKCA	RORA	TYK2	HMGCR	PTPN6	MAPK8	CHRM3	SRD5A1		P2RX7	MTNR1B		HSD17B3	FABP5	OPRK1	RORA		FABP1	KDM1A		CYP2C19		ADH1A	RORA	STK26	RARB	FABP4	TRPV1		CYP51A1	ACE	KCNA3	P2RX7
	BRAF	CTSL	CNR1	SLC6A2		CNR2	FABP1		TOP1	CNR1	MTNR1A	RBP4	DNMT3L	GRM4	GSR	SLC5A7	CCNB3	TOP2A	CREBBP	CYP51A1	PTGES	AMPD3	PRKCA	EPHX1		LRRK2	CNR2		FABP1	PPARD	NR1H2	HMOX1		CNR1	SLC18A2		TRPA1		ADH1C	HMOX1	MAPK8	RARG	PPARG	CDC25A		UGT2B7	PTPN6	PRKCB	LRRK2
	TYMS	CASP3	CYP51A1	HCRTR1		ALB	PTPN6		RORC	CYP51A1	HTR6	RORA	ADH1C	HCAR2	PAOX	PDE7A	GSK3B	TNF	CA2	SRD5A1	RORA	ITGB1 ITGA4	CA12	FABP4		CYP2A6	ALB		RBP4	SPHK1	UTS2R	HMGCR		CYP51A1	SRD5A2		TOP2A		SLC6A4	HMGCR	UTS2R	RXRG	TERT	BACE1		TRPV3	SIGMAR1	PRKCE	CYP2A6
	UPP1	CASP7	SRD5A1	KIF11		CHRM1	PIN1		SREBF2	SRD5A1	TBXA2R	SQLE	ALDH1A1	CTSS	IKBKB	PTPRC	CDK1	PGR	JAK2	SRD5A2	HTR2A	PTGDR2	CA9	PPARA		FLT3	CHRM1		PTPN6	FFAR1	PTGER2	CD81		SRD5A1	TYR		TNF		CES2	CD81	AKR1C3	RORC	FABP3	GLRA1		HMOX1	NQO2	PRKCH	FLT3
	MPI	GCK	SRD5A2	DHCR7		ALPL	CES2		NPC1L1	SRD5A2	ALDH1A1	FABP4	TDP2	NISCH	CA7	PTPRF	TRPV1	CES1	NUDT1	NR3C2	SQLE	PADI1	NPC1L1	FABP3		ELANE	ALPL		RARG	FABP2	PTPN6	PGR		SRD5A2	FAAH		PGR		IDO1	PGR	TYMS	SREBF2	FABP5	ALOX15		SCN5A	PTGER2	PRKCQ	ELANE
	DUSP3	LRRK2	NR3C2	NR3C2		MB	PREP		CTSD	NR3C2	SRD5A1	PPARG	SRD5A2	TGM2	JAK1	CDC25B	PRKCB	MPI	GALR3	NR3C1	MGLL	SLC5A2	PTPN1	FABP5		TRPM8	MB		RARB	BRD4	HRH3	G6PD		NR3C2	CES1		MSR1		PTPN6	G6PD	LTA4H	NPC1L1	PPARD	ALOX12		SCN9A	PTGIR	RASGRP1	TRPM8
	PDE7A	MIF	NR3C1	ICMT		SERPINH1	PTGES		CYP17A1	NR3C1	HTR2B	TERT	TYR	EGFR	CA3	PLK1	CYP17A1	CES2	HTR2A	PGR	SHBG	PADI4	ADRA2A	PPARD		EGFR	SERPINH1		RARA	BRD2	TRPV3	SCD		NR3C1	KCNH2		BCHE		FDFT1	SCD	EIF2AK1	CTSD	CNR1			PTAFR	ADH4	CCNB3	EGFR
	FGFR1	PSEN2	PGR	HTR2B		DPP4	RBP4		HMGCR	PGR	TBXAS1	FABP3	SLC5A7	CTSG	JAK2	HTR7	PRKCE	PTPN2	BRPF1	SERPINA6	FABP4	ALDH2	ADRA2C	FFAR1		TGFBR1	DPP4		UGT2B7	BRD3	MAPK8	ADRA2C		PGR	CES2		SQLE		FABP4	ADRA2C	PSEN2	CYP17A1	LSS			ADRA2C	CDC25A	GSK3B	TGFBR1
	CA5A	GRM1	CES1	ADRA2A		RPS6KA3	RORA		CYP51A1	CES1	ADRA2A	FABP5	HTR2A	DAO	CA12	SIRT2	PRKCH	ALOX5	MST1R	SIGMAR1	PPARG	F7	ADRA2B	FABP2		ALDH2	RPS6KA3		GLI2	HMOX1	PTAFR	HSD11B1		CES1	CNR1		ACHE		CNR1	HSD11B1	PREP	HMGCR	CES1			HMGCR	SRD5A2	CDK1	ALDH2
	RPS6KA3	ADORA2B	SERPINA6	HRH2		AOC3	FABP4		POLB	SERPINA6	HRH2	PPARD	FOLH1	MPO	CA14	SLC6A2	PRKCQ	PTGS1	EP300	NR1I2	TERT	MAPK1	ADRA1D	MTNR1A		GSK3B	AOC3		GLI1	DPP4	HSD11B1	SLC6A3		SERPINA6	ADRA2B				PPARG	SLC6A3	CES1	CYP51A1	SCD			PTGER1	PTGES	CHRNA3	GSK3B
	MMP9	ADORA3	SIGMAR1	ADRA2B		SERPINE1	PTGS2		SRD5A1	SIGMAR1	ADRA2B	CNR1	MPO	NUDT1	CA9	SLC6A4	RASGRP1	LTB4R	GABRA1	HSD17B3	FABP3	IGFBP5	ADRA1A	MTNR1B		ALDH1A1	SERPINE1		FABP4	ADRA2C	FABP4	TOP1		SIGMAR1	SHBG				PPARA	TOP1	MAPK1	UGT2B7	CES2			PTGER4	PARP10	GABRB3	ALDH1A1
	NOS1	GRM4	NR1I2	DRD1		POLB	PPARG		SRD5A2	NR1I2	DRD1	CCR5	ALDH5A1	GRM2	CA13	SLC6A3	SLC6A4	CDC25A	GABRA5	FABP1	FABP5	PADI2	ADRA1B	P2RX7		ALDH3A1	POLB		PPARG	MTNR1A	PPARG	PTAFR		NR1I2	ADRA1A				TERT	PTAFR	GSK3B	KMT5A	PREP			PTGER2	FABP4	AKR1C3	ALDH3A1
	CHEK1	PRKCA	HSD17B3	ADRB1		NQO2	POLB		NR3C2	HSD17B3	ADRB1	LSS	ABAT	USP10	CA5B	ALOX5	OPRM1	GLRA1	TGM2	PLA2G4B	PPARD	PADI3	PAM	TBXAS1		PRKDC	NQO2		TERT	EIF2AK1	FABP3	RORC		HSD17B3	HTR1B				FABP3	RORC	ACPP	ACHE	PTGES			PTGIR	CNR1	CYP17A1	PRKDC
	CHRM5	NUDT1	SCD	DRD4		HSD11B1	CCR5		RARG	SCD	DRD2	POLB	DYRK1A	USP13	CHRM2	EPHX1	PARP1	SREBF2	JAK1	PLA2G4C	CNR1	KDM3A	CNR1	CTSL		CHRNA3	HSD11B1		FABP3	LIPA	FABP5	SCN5A		SCD	IDO1				FABP5	SCN5A	EGFR		TOP1			HSD17B2	PPARA	ADA	CHRNA3
	CDK2	CRHR1	ACHE	ADRA1D		GRM5	PDE4D		RARB	ACHE	ADRA1D	PDE4D	PLAU	HSP90AA1	CHRM3	GSR	CYP11B1	NPC1L1	PARP1	PLK1	CCR5	MME	HSP90AA1	CTSB		GABRB3	GRM5		FABP5	CYP11B1	FABP1	SCN9A		ACHE	FABP4				PPARD	SCN9A	MDM2		RORA			PTPRF	FABP3	APP	GABRB3
	TYMP	FLT1	ALOX5	HTR2A		PLAU	TERT		NR3C1	ALOX5	HTR2A	PTPRF	CLK1	CNR1	TTR	CHRNA4	CYP11B2	FABP4	CISD1	ALOX5	G6PD	DHODH	FAAH	SRD5A2		HSD17B3	PLAU		PPARD	CYP11B2	CYP2C19	CHRM4		ALOX5	FABP3				CA2	CHRM4	CASR		TRPA1			PLA2G1B	FABP5	MAPK14	HSD17B3
	TLR7	GABRA1	RBP4	HTR2C		EGLN1	FABP3		RARA	RBP4	CTSC	HSD11B1	DYRK1B	KDR	CYP17A1	MTNR1A	CHRM4	PPARG	HSD17B3	ESR2	CES1	F3	PRKCE	NQO2		PIK3CD	EGLN1		CNR1	LRRK2	CD81	OPRM1		RBP4	PLAU				CA1	OPRM1	ABCC9		SLC5A7			CDC25B	PPARD	BACE1	PIK3CD PIK3R1
	EPAS1	GABRA1	PTPN6	ADRA1A		GSK3B	PTPRF		RXRA	PTPN6	HTR2C	PLA2G1B	CDC25B	EPAS1	PTGS1	MTNR1B	CHRM5	CTSD	HTT	CCR5	SCD	BRAF	PRKCQ	SLC5A7		PLA2G6	GSK3B		LSS	DHODH	DHODH	OPRD1		PTPN6	ALOX5				CA4	OPRD1	PRKCG		POLB			ACP1	CD81	HSD17B2	PLA2G6
	MMP1	GABRA3	TRPA1	OPRM1		RARG	SQLE		PGR	TRPA1	ADORA1	CDC25B	IDO1	MIF	SLC6A4	CTSC	CHRM2	TERT	MIF	TERT	CES2	TNNI3K	PRKCH	CHRNA4		MAPK14	RARG		CES1	ADRA1A	ADRA1A	OPRK1		TRPA1	CA4				METAP1	OPRK1	PRKCD		PDE4D			G6PD	MTNR1A	CA2	MAPK14
	PDE5A	ADRA1A	CCR5	DRD3		RARB	LSS		SERPINA6	CCR5	TACR2	ACP1	CES2	ACHE	PTGS2	CHRNA7	CHRM1	FABP3	MKNK1	SQLE	PREP	PYGM	PRKCG	NOS2		MET	RARB		CES2	MTNR1B	BRD4	JAK1		CCR5	IGF1R				SLC6A3	JAK1	PRKCA		PTPRF			AKR1B10	MTNR1B	F2RL3	MET
	MAPK8	GABRA5	LSS	OPRD1		GPR84	FABP5		SIGMAR1	LSS	OPRM1	G6PD	BCHE	CHRNA4	SRD5A2	MCL1	CHRM3	CYP17A1	CTSH	LSS	FNTA FNTB	ADK	OPRM1	IMPDH2		CHRNA4	GPR84		PREP	HTR2C	BRD2	JAK2		LSS	HSD17B1				SCD	JAK2	CHEK1		HSD11B1			JAK1	GABRB3	SCN5A	CHRNA4
	MAPK10	FABP1	FDFT1	ADRB3		NISCH	PPARD		NR1I2	FDFT1	DRD3	AKR1B10	CA9	MAPK8	ACHE	CA5A	CYP2C9	FABP5	CTSF	FABP5	PTGER1	PPARG	CPT1A	ADH4		TRPA1	NISCH		SCD	SERPINA6	BRD3	KCNA5		FDFT1	HDAC1				CHRNA4 CHRNB2	KCNA5	HCRTR2		PLA2G1B			JAK2	HSD17B3	SCN9A	TRPA1
	MAPK9	GABRG2	PTGER1	TACR1		ADORA2B	HSD11B1		HSD17B3	PTGER1	OPRD1	CES1	CA2	MAPK10	PARP1	MGLL	CYP2C19	PPARD	DRD2	POLB	PTGER2	VCP	CTSK	GLI2		MAOB	ADORA2B		PTGES	HSD17B3	HRH4	PTPN11		PTGER1	CACNA2D1				PREP	PTPN11	HCRTR1		CDC25B			FFAR1	KAT2B	SLC18A3	MAOB
	F2	MKNK1	PTGER2	ADORA2A		ADORA3	PLA2G1B		FABP1	PTGER2	OPRK1	SCD	CA1	FABP1	NQO2	MMP13	F2RL3	HMGCR	QPCT	CES1	TOP1	CASP6	CTSL	GLI1		PDE10A	ADORA3		SLC5A7	PTGER2	PGR	PTGS1		PTGER2	HTR3A				NR1H3	PTGS1	AKR1B1		ACP1			PTGFR	BRD9	PYGL	PDE10A
	AKT1	PDGFRB	CES2	ADORA3		TLR4	CDC25B		RXRG	CES2	ADRB3	FNTA FNTB	CA4	CA7	P2RX7	MMP8	EPHX2	FABP1	TNKS2	SCD	ALOX5	CASP7	CTSB	CHRM2		CTSK	TLR4		RORA	PTGFR	SCD	PTGS2		CES2	F2				TOP1	PTGS2	KCNE1		G6PD			PTGDR	CYP17A1	MAP3K5	CTSK
	CDC25B	BRPF1	PREP	CYP2D6		HSP90AA1	BACE1		KMT5A	PREP	TACR1	CD81	CYP2A6	ADRA1D	FABP4	PPARA	CHEK1	CNR1	CALM1	PTGES	ADORA1	CASP8		SIGMAR1		MPO	HSP90AA1		TRPA1	BCHE	MTNR1A	EIF2AK1		PREP	PNMT				DRD4	EIF2AK1	MAPK14		AKR1B10			ESR2	SCD	MPO	MPO
	CA1	EPAS1	FFAR1	MMP9		SRD5A2	ACP1		NOS2	FFAR1	CTSF	TOP1	CA7	CYP17A1	FABP3	FABP5	CHRNA3	CYP51A1	BDKRB2	RORA	SLC6A3	CASP1		SIRT2		XPO1	SRD5A2		CXCR3	JAK1	KCNA5	LTB4R		FFAR1	ANPEP				NOS2	LTB4R	DHODH		CCR5			CHRM4	PTGER1	KCNMA1	XPO1
	CA12	CCNE1	PTGES	CYP1A2		CES1	G6PD		RBP4	PTGES	ADORA2A	SLC6A3	CA3	F13A1	DYRK1A	PPARD	EGFR	GLI2	JUN	TOP1	ADORA2A	TNF		CHRNA3		CDK9	CES1		POLB	JAK2	PARP1	NR1H2		PTGES	ADRA2C				RORC	NR1H2	PIM1		FNTA FNTB			SLC6A3	PTGER4	EGFR	CDK9
	CA9	NPY5R	VDR	HTR6		CES2	AKR1B10		PTPN6	VDR	ADORA3	ADORA3	CA6	TNKS2	ALDH1A1	FFAR1	POLA1	GLI1	TNKS	RBP4	ADORA3	FOLH1		GABRB3		PTGS1	CES2		PDE4D	ICMT	TNKS2	ADRA1A		VDR	CYP19A1				POLB	ADRA1A	PIM3		FFAR1			TOP1	CHRM4	TRPV1	PTGS1
	PLK4	AURKA	RARG	CYP2C9		HTR2B	CNR1		MGLL	RARG	SIGMAR1	MAPK3	CA12	ALDH2	LIPE	FABP2	CNR2	UGT2B7	CCNE2	PTPN6	MAPK3	IL2		PTGER2		KCNN1	HTR2B		PTPRF	MMP13	ADORA2A	CES2		RARG	CHRM2				PDE4D	CES2	ADORA2A		RARG			RBP4	CHRM5	EPHX1	KCNN1
	CLK4	TNKS2	RARB	CYP3A4		METAP2	FNTA		LSS	RARB	CYP2D6	PRKCH	CA14	NOS1	CLK1	TYMS	PIM1	SRD5A1	CCNB3	TRPA1	CDC25A	CA5A		PTGFR		KCNN3	METAP2		HSD11B1	CYP51A1	ADORA2B	FFAR1		RARB	CHRM1				PTPRF	FFAR1	ADORA2B		RARB			CYP11B1	CHRM3	FAAH	KCNN3
	CLK2	TDO2	RARA	ALOX5		TYR	CES1		TERT	RARA	CTSS	HSD11B2	CA13	ALDH1A1	MMP8	HMOX1	PIM3	SRD5A2	CCND3	G6PD	TRPA1	ITGB7 ITGA4		SLC6A3		KCNN2	TYR		PLA2G1B	UTS2R	PTGER4	LSS		RARA	TACR2				HMGCR	LSS	MTNR1A		RARA			KCNH2	SLC5A7	TRPV3	KCNN2
	AOC3	PARP1	SPHK2	EPHX1		NCEH1	SCD		FABP5	SPHK2	MMP9	CDC25A	CA5B	NOS2	DYRK1B	IDO1	MAP3K14	NR3C2	KDR	CDC25A	TOP2A	ADAMTS4		KCNK2		PRKCA	NCEH1		CDC25B	VDR	PTGFR	LRRK2		SPHK2	CHRM3				PLA2G1B	LRRK2	PER2		RXRA			CYP11B2	TRPA1	OPRM1	PRKCA
	ABCB1	CTSG	PLA2G4A	MGLL		PLA2G4B	CD81		UGT2B7	PLA2G4A	CTSV	PTPN11	CA5A	NOS3	EPHX1	GABRB3	SERPINA6	NR3C1	CA3	CDC25B	TNF	ADORA3		CHRM4		GRM4	PLA2G4B		ACP1	CHRM4	PTGDR	TYMS		PLA2G4A	ADRB3				CDC25B	TYMS	ALOX5		CD81			CYP17A1	HMOX1	EDNRA	GRM4
	HDAC2	RPS6KB1	SPHK1	RORC		KMT5A	SLC6A3		CES2	SPHK1	CYP1A2	TRPA1	F2	ADORA2A	CTSC	GABRB3	MAP3K5	SERPINA6	CA13	FNTA FNTB	POLB	YARS		CHRM5		HTT	KMT5A		G6PD	CHRM1	LIPA	LTA4H		SPHK1	S1PR5				ACP1	LTA4H	EPHA4		ALOX5			SLC22A6	CTSL	HSD17B3	HTT
	TGFBR1	TLR9	RORA	SREBF2		GSK3A	ADORA3		PREP	RORA	CYP2C9	ALOX5		PARP1	CTSF	GABRA2	LRRK2	SIGMAR1	EPHB3	PTGER1	NR1H2	SLC5A1		CHRM3		SHH	GSK3A		AKR1B10	MAPK8	EIF2AK1	STK3		RORA	S1PR4				G6PD	STK3	LIPA		SLC6A3			EPHA4	CTSB	POLA1	SHH
	MAPK14	CYP11B2	FNTA	SHBG		CCNB3	MAPK3		PTGES	FNTA FNTB	CYP3A4	NR1H2		GSTP1	CTSS	GABRG2	EDNRA	NR1I2	LRRK2	PTGER2	PDE4D	SLC29A1		GRM4		LCK	CCNB3		CCR5	CHRM3	PTGIR	STK26		FNTA	ALB				CYP51A1	STK26	TSPO		ADORA3			ACPP	SIRT2	PRMT3	LCK
	GRM4	CDK1		PTAFR		CYP1A2	PRKCH		CES1		CYP2C19	NOS2		GSTM2	ICAM1	CHEK1	PYGL	HSD17B3	XPO1	MGLL	PTPRF	ENPEP		KCNA5		TLR8	CYP1A2		FDFT1	TRPV1	FDFT1	DHCR7			NOS1				HSD17B2	DHCR7	CLK4		MAPK3			PRKDC	NPC1L1	CCR5	TLR8
	TMIGD3	USP10		DNTT		DAO	HSD11B2		SCD		IDO1	BACE1		GSR	CTSV	CA7	MAPK14	SCD	CYP17A1		HSD11B1	SCN10A		SLC6A2		CTSC	DAO		RXRA	NR4A1	TOP1	EGFR			S1PR3				CNR2	EGFR	CYP19A1		PRKCH			EIF2AK1	NR1H3	PARP1	CTSC
	ACHE	USP13		IMPDH2		ERBB2	CDC25A		PRKCA		ADRA1A	HIF1A		PDE7A	CTSL	SIGMAR1	NPY5R	POLB	HPGDS		PLA2G1B	AMPD2		PARP10		HMOX1	ERBB2		RXRG	SCN5A	ATP12A	MAPK1			S1PR1				FFAR1	MAPK1	CHRM2		HSD11B2			CD81	IMPDH2	IL6ST	HMOX1
	MIF	MGLL		PDE10A		CHRNA3	PTPN11		RASGRP3		GABRB3	DHCR7		ALDH3A1	SELE	CA6	TYMS	SHBG	FNTA FNTB		CDC25B	PTPRG		CYP2A6		CTSS	CHRNA3		FNTA	ACPP	JAK1	LIPA			SPHK2				PARP1	LIPA	P2RX7		CDC25A			PTPN11	PTPN1	CYP51A1	CTSS
	DRD1	MKNK2		GABRA5		HTR1E	TOP1		RORA		GABRB3	PTGER1		PDE7B	CTSB	CA14	CA6		PGGT1B FNTA		ACP1	PYGL		CYP11B1		CTSV	HTR1E		PTGER1	SCN9A	JAK2	BRD4			MAOB				SLC5A7	BRD4	MTNR1B		PTPN11			JAK3	TOP1	CA1	CTSV
	BCAT2	MAPK14		RAP1A		ADRA1D	TRPA1				GABRB3	PTGER2		GPR35	MGLL	CA13	MAPK1		MCHR1		AKR1B10	DHFR		PGGT1B		NOS1	ADRA1D		PTGER2	P2RX7	ROCK2	SPHK2							PTGER1	SPHK2	EPHX1		ADORA1			ADRA1A	TYMS	CA6	NOS1
	AURKB	LIPE		GSK3B		ADRA1A	ALOX5				GABRA2	FFAR1		ADRA2A	GRM1	CA5B	SLC18A3		PDGFRA PDGFRB		RARG	NEU2		EPHX2		NOS3	ADRA1A		FFAR1	PRMT3	HCRTR2	SPHK1							PTGER2	SPHK1	BRD4		ADORA2A			TYK2	KCNA5	FDFT1	NOS3
	CDK1	RAF1		PABPC1		ADRA1B	NR1H2				P2RX7	ADORA1		ADRA2C	CACNA1B	SRD5A2	ABCC9		PIK3CD PIK3R1		RXRG	PPARA		HMOX1		IDH1	ADRA1B		VDR	TYMS	HCRTR1	MTNR1A							HTR7	MTNR1A	PRKCZ		SPHK2			CETP	TRPV1	CA4	IDH1
	SERPINH1	TNNC1		MTNR1A		OPRM1	NOS2				CES2	ADORA2A		ADRA2B	GRM2	PIN1	APP		CCNC CDK8		RARB	AGTR1		CYP11B2		CHRNA4	OPRM1		CD81	NQO2	SPHK2	PARP1							DRD2	PARP1	PDE10A		PLA2G4A			PABPC1	GRM4	AOC3	CHRNA4
	CTSV	CCR1		EPHX2		OPRK1	HIF1A				DNM1	SPHK2		ADRA1A	PSEN2	ALOX15	BACE1		CHRM5		RARA	ACE		MGLL		MCHR1	OPRK1		SLC6A3	KCNA5	SPHK1	FNTA FNTB							TNF	FNTA FNTB	KCNH2		SPHK1			LIPA	PDE7A	CDK8	MCHR1
	CTSL	CCR4		GPBAR1		HTR1A	DHCR7				VDR	PLA2G4A		PDE4A	NR4A1	ALOX12	TRPA1		ADORA2B		RXRA	ANPEP		FLT3		ADH1A	HTR1A		MAPK3	LTA4H	LRRK2	BRD2							PTGIR	BRD2	ADORA1		HTR2B			KMT5A	ADORA3	CDK5R1	ADH1A
	CDC7	PDPK1		S1PR1		PDPK1					NR1I3	SPHK1		GLP1R	CYP11B1	HSD11B1	THRB		PDE5A		HSD11B2	CASP2		GSK3B		ADORA1	PDPK1		PRKCH	SLC18A3	MTNR1B	BRD3							MPI	BRD3	ADORA3		RXRB			HDAC2	MAPK3	THRB	ADORA1
	PDE7B	CCNC		TSPO		CDK1					PTPN1	ATP12A		TRPA1	CYP11B2	F2	KCNMA1		JAK3		NOS2	THRA		PRSS1		ADORA2A	CDK1		HSD11B2	TNKS2	HTR2A	MTNR1B							CTSK	MTNR1B	TRPV1		ADRA2B			TYMS	PRKCH	MAP2K1	ADORA2A
	FTO	CCR2		SRD5A1		CDK5					HMGCR	TOP2A		MCL1	HSPA1A	PRSS1	TGFBR1		PDE9A		DHCR7	THRB		CTRC		STAT3	CDK5		CDC25A	STK3	HTR2C	ICMT							POLA1	ICMT	PTK2B		RXRG			KCNA5	HSD11B2	EPHA4	STAT3
	PNP	PDE10A		PGGT1B		TLR9					CCR2	TNF		GABRA1	PTK2B	HTR2B	FABP4		PDE3A		FFAR1	MMP16		SLC22A6		GABRB3	TLR9		PTPN11	STK26	NQO2	CYP11B1							PLA2G4A	CYP11B1	TNKS2		MAPK14			LTA4H	PTPN11	TGFBR1	GABRB3
	DRD4	PTK2B		MTNR1B		CCND1					FAAH	TBXAS1		TYK2	PDE7A	NAT1	FABP3		PDE2A		CD81	MMP14		PDE7A		GABRB3	CCND1			SLC22A6	P2RX7	HTR2C							CD81	HTR2C	CHRM5		RORB			PGR	EPHX2	CA5A	GABRB3
	FLT3	ERBB2		ALDH1A1		CHRM5					KCNH2	ADRA2A		GABRA5	SCN2A	TAAR1	FABP5		PDE11A		PRKCH	MMP8		FAAH		GABRA2	CHRM5			OPRM1	HMOX1	CYP11B2							TYMS	CYP11B2	CHRM3		MAPK1			NR1H2	F2	HSD11B2	GABRA2
	MB	BDKRB2		MAOB		CCNE2					AR	ADRA2C		PTK2B	SCN10A	PREP	PPARD		CYP3A4		PTPN11	ERAP2		IDO1		CES1	CCNE2			OPRD1	TYMS	PSEN2							CHRM1	PSEN2	PYGL		NR1H2			LRRK2	PRSS1	SRD5A1	CES1
	CA3	ABL1		PPARA		PRKCG					CNR1	PTGS2		HPGDS	HSD11B1	NQO1	SPHK1		PDE7B		SPHK2	NOX4		DRD2		ADRA1B	PRKCG			OPRK1	LTA4H	EPHX2							ADH1B	EPHX2	BRD2		NOS2			EGFR	CTRC	TBXAS1	ADRA1B
	NOS3	HTT		PPARD		PRKCB					UGT2B7	HRH3		CASP3	CHEK1	MALT1	FFAR1		PABPC1		PLA2G4A	TYMS		ADRA2C		HRH3	PRKCB			BRS3	IMPDH2	PDE4D							IL6	PDE4D	BRD3		BACE1			PIM1	KCNK2	SRD5A2	HRH3
	DRD5	HSP90B1		PARP1		PRKCZ					NPC1L1	HTR2B		FADS1	SNCA	DRD2	FABP2		SRC		SPHK1	ATIC		TYK2		HRH4	PRKCZ			IMPDH2	TACR1	TNNC1							ADAM17	TNNC1	IMPDH2					F2RL3	TBXAS1	MTNR1A	HRH4
	PTPRC	PIP4K2C		HCRTR2		PRKCE					ESR1	RXRB		HRH3	TSPO	CTSS	SRD5A1		F13A1		ATP12A	ALOX12		CDC45		DRD4	PRKCE			TBXAS1	MAPK10	AKR1C3							GLUL	AKR1C3	CCNB3					PIM3	CHEK1	NPY5R	DRD4
[truncated: 114 more columns]

## Sheet: Z. officinale
Zingiber officinale	Gingerol	β-Phellandrene	⍺-Pinene	Camphene	Limonene	Citral	Germacrene-D	⍺-Phellandrene	α-Phellandrene	Terpinolene	2-Nonenal	n-Nonan-2-one	α-Cubebene	δ-Elemene	Cyclosativene	p-Menth-1-en-8-ol acetate	Methyl eugenol	Bergamotene	Neryl aceton	Valencene	α-Muurolene	Cuparene	γ-Cadinene	β-Curcumene	1,8-Cineole	Camphor	β-Pinene	Bornyl Acetate	Cineole	Borneol	Terpinen-4-ol	⍺-Terpineol	α-pinene	Camphene	β-caryophyllene	p-cymene	β-myrcene	α-terpinene	γ-terpinene	Verbenone	α-terpineol	Linalool	α-thujene	Myrcene	Myrtenol	Chrysanthenone	α-humulene	Caryophyllene oxide	Geraniol
PubChem CID	442793	11142	82227	6616	22311	638011	5317570	7460	7460	11463	5283335	13187	86609	12309449	519960	25113577	7127	521569	1713001	9855795	12306047	86895	15094	6428461	2758	2537	14896	6448	2758	6552009	562743	562743	82227	6616	5281515	7463	31253	7462	7461	92874	17100	6549	12444324	31253	10582	442463	5318100	1742210	637566
	HTR1A	AR	PPARA	HSD11B1	PPARA	ALDH1A1	PPARA	PPARA	PPARA	PPARA	TRPA1	CYP19A1	PPARA	PPARA	PPARA	EPHX1	PTGS1	PPARA	TRPV1	PPARA	PPARA	HTR2A	PPARA	PPARA	CYP19A1	NR1I3	SLC5A7	ACHE	CYP19A1	CA2	AR	AR	PPARA	HSD11B1	PPARA	CYP2A6	PPARA	PPARA	TRPV1	NR3C2	AR	TRPV3	PPARA	PPARA	AR	CTSD	SQLE	SQLE	SQLE
	ALOX5	CYP19A1	CNR2	SLC5A7	CNR2	GLI2	CNR2	CNR2	CNR2	CNR2	ADH1A	CA2	CNR2	CNR2	CNR2	F2	NQO1	CNR2	DBF4 CDC7	CNR2	CNR2	CNR1	CNR2	CNR2	SHH	CYP19A1	HSD11B1	VDR	SHH	CA1	CYP19A1	CYP19A1	CNR2	SLC5A7	CNR2	ACHE	CNR2	CNR2	PLK1	NR3C1	CYP19A1	CA2	CNR2	CNR2	CA2	CYP19A1	AR	LSS	UGT2B7
	ESR1	ESR1	ACHE	UGT2B7	NR1H3	GLI1	ADORA1	ADORA1	ADORA1	GLI2	ADH1B	CA1	BCHE	NR1H3	SHBG	PRSS1	CYP11B1	UGT2B7	MTNR1A	CYP19A1	NR1H3	CNR2	NR1H3	NR1H3	CYP51A1	CA2	UGT2B7	CDC25A	CYP51A1	CA4	CA2	CA2	ACHE	UGT2B7	FAAH	TAAR1	SHBG	ADORA1	GLI2	PGR	CA2	CA1	NR1I3	SHBG	CA1	ADH1A	LSS	SLC6A4	JAK1
	HSD11B1	ESR2	FAAH	NR1H3	CYP19A1	CHRM2	ADORA2A	ADORA2A	ADORA2A	GLI1	ADH7	CA4	NR1I3	CXCR3	CYP19A1	CTRC	CYP11B2	HTR2A	ADH1A	AR	CYP19A1	SHH	CYP19A1	CYP19A1	ACHE	CA1	PPARA	PTPN1	ACHE	TRPM8	CA1	CA1	FAAH	NR1H3	TRPV1	PPARA	CXCR3	ADORA2A	GLI1	SERPINA6	CA1	CA4	FAAH	CXCR3	CA4	ADH1C	NR1H3	SLC6A3	JAK2
	LYPLA1	PPARA	TRPV1	ACHE	FAAH	CHRM1	ADORA3	ADORA3	ADORA3	TRPV1	ALDH1A1	CES1	AR	HTR2A	UGT2B7	HMGCR	NQO2	NR1I3	ADH1C	ESR1	FAAH	SLC6A3	AR	AR	DNM1	CA4	CNR2	HMGCR	DNM1	CDC25A	CA4	CA4	TRPV1	ACHE	NR1H3	PTGS1	SQLE	ADORA3	PPARA	SHBG	CA4	TRPM8	TRPV1	SQLE	RORC	FAAH	NR1H2	CTSK	PTGS1
	LYPLA2	CNR2	AR	PTGS1	TRPV1	CHRM3	AR	RBP4	RBP4	ADORA1	PTPN2	CES2	CYP19A1	ADORA1	CXCR3	CYP19A1	PIK3CB	FAAH	MTNR1B	CHRM2	TRPV1	ADRA2A	ESR1	ESR1	CDC25A	AR	ACHE	CYP19A1	CDC25A	CDC25B	RORC	RORC	AR	PTGS1	SQLE	TRPA1	CYP1A2	RBP4	CNR2	NR1I2	TRPM8	NR3C2	ACHE	CYP1A2	NPC1L1	PTGS1	POLB	CTSL	PTGS2
	PPARG	RBP4	CYP19A1	AR	AR	MAOA	CYP19A1	AR	AR	ADORA2A	CYP19A1	AR	ESR1	ADORA2A	MAOB	SQLE	PIK3CA	TRPV1	CTSK	SLC6A2	CXCR3	ADRA2C	CHRM2	CHRM2	POLA1	CES1	PTGS1	UGT2B7	POLA1	NR1I3	SREBF2	SREBF2	CYP19A1	AR	NR1I3	HTR1D	HTR2A	AR	CYP19A1	CYP17A1	CHRM2	NR3C1	AR	HTR2A	RORA	CTSK	NPC1L1	CTSB	PGR
	MAP2K1	ADORA1	ESR1	CYP19A1	ESR1	CYP2A6	ESR1	ESR1	ESR1	ADORA3	SRD5A1	NR1I3	CHRM2	ADORA3	ACHE	HSD11B1	CYP19A1	AR	HLCS	SLC6A4	AR	ADRA2B	ACHE	ACHE	VDR	CES2	NR1H3	TBXAS1	VDR	AR	NPC1L1	NPC1L1	ESR1	CYP19A1	AR	ADORA3	MAOB	CYP19A1	PTPN2	HSD17B3	SLC6A4	PGR	CYP19A1	MAOB	PTPN1	SERPINA6	KCNH2	F2	JAK3
	NR3C1	ADORA2A	CHRM2	ESR1	CHRM2	SRD5A1	ESR2	ESR2	ESR2	AR	CYP17A1	ADH1A	ACHE	AR	HSD11B1	CA2	P2RX7	CYP19A1	TRPM8	CYP2C19	ESR1	ESR1	SLC6A2	SLC6A2	GBA	ADH1A	SHBG	CYP11B1	GBA	NR1H4	NR1H3	NR1H3	CHRM2	ESR1	CYP19A1	AHR	NR1H3	ESR1	CNR1	FABP1	NR1H3	SIGMAR1	ESR1	NR1H3	NR1I3	ESR2	NLRP3	PRSS1	TYK2
	TTR	ADORA3	SLC6A2	CHRM2	ACHE	ADH1A	MAOB	CYP19A1	CYP19A1	ESR1	NR1I2	ADH1B	SLC6A2	ESR1	POLA1	CA1	ACHE	ESR1	PARP1	NR1H3	CHRM2	CHRM2	SLC6A4	SLC6A4	HSD17B3	ADH1C	PTPN1	CYP11B2	HSD17B3	GPBAR1	HMGCR	HMGCR	SLC6A2	CHRM2	ESR1	CYP1A2	MGLL	ESR2	PPARG	NR1I3	PTPN1	SLC6A3	CHRM2	MGLL	SHBG	CCR5	POLA1	CTRC	DRD2
	CNR1	NR1H3	SLC6A4	SLC6A2	SLC6A2	ADH1B	CXCR3	SQLE	SQLE	ALOX5	UGT2B7	ADH7	SLC6A4	ALOX5	AR	PTGS2	PDE7A	CHRM2	NQO2	BCHE	ACHE	CHRM1	CYP2C19	CYP2C19	HMGCR	SERPINA6	NR1I3	POLA1	HMGCR	SHH	TRPM8	TRPM8	SLC6A4	SLC6A2	CHRM2	GABRA1	GLI2	CES2	PPARD	SIGMAR1	NR1I3	SQLE	SLC6A2	GLI2	TRPM8	MAOB	TBXA2R	NR1H3	SIGMAR1
	CHEK1	FAAH	CYP2C19	SLC6A4	SLC6A4	ADH7	NR1H3	CES1	CES1	ESR2	CHRM1	SRD5A1	CYP2C19	PTPN2	ESR1	CTSK	CDC7	ACHE	P2RX7	PTPN1	SLC6A2	SLC6A2	ESR2	ESR2	TRPM8	SHBG	CYP19A1	HSD11B1	TRPM8	ESR2	ESR2	ESR2	CYP2C19	SLC6A4	SLC6A2	SLC6A2	GLI1	VDR	FABP4	SRD5A1	SREBF2	IDO1	SLC6A4	GLI1	CYP19A1	CA2	KCNA5	NR1H2	IDO1
	WEE1	TRPV1	BCHE	CYP2C19	CYP2C19	MAOB	RBP4	MPI	MPI	CYP19A1	CHRM3	ADH1C	PTPN1	CYP19A1	ESR2	ADRA2A	HMGCR	SLC6A2	GABRA1	NR1I3	SLC6A4	HTR2C	BCHE	BCHE	CA2	G6PD	ESR1	ADRA2A	CA2	ESR1	CHRM2	CHRM2	BCHE	CYP2C19	SLC6A4	HTR2A	BCHE	CDC25A	FFAR1	SRD5A2	NPC1L1	HSD17B2	CYP2C19	BCHE	SQLE	CA1	HIF1A	HSD11B1	KCNH2
	PTGES	CHRM2	PTPN1	SHBG	SQLE	DBF4	RARG	CES2	CES2	PTPN2	ATP12A	MAOA	CXCR3	TRPV1	CDC25A	ADRA2C	ADORA2A	SLC6A4	FAAH	FAAH	CYP2C19	SLC6A4	PTPN1	PTPN1	CA1	GABBR1	CHRM2	ADRA2C	CA1	UGT2B7	CYP17A1	CYP17A1	PTPN1	SHBG	CYP2C19	SLC6A4	MAOA	GLRA1	ALOX5	TRPA1	BCHE	DRD2	BCHE	MAOA	NR1H3	CA4	VDR	SLC6A2	HMGCR
	KIF11	SLC6A2	SLC5A7	NR1H4	ESR2	ADH4	RARB	SLC5A7	SLC5A7	NR1H3	AR	MAOB	PGR	MAOB	NISCH	ADRA2B	NOS1	CYP2C19	HSP90AA1	TRPV1	SQLE	PTGS2	NR1I3	NR1I3	CA4	CTSK	SLC6A2	ADRA2B	CA4	SHBG	PTPN1	PTPN1	SLC5A7	NR1H4	TOP1	SLC6A3	ACHE	CES1	AR	CYP19A1	ESR1	CHRM4	PTPN1	ACHE	DRD2	NR3C2	PTGS1	KCNA5	PRKCG
	PIK3CB	SLC6A4	NR1I3	SAE1 UBA2	BCHE	ADH1C	RARA	VDR	VDR	SQLE	NR3C1	PGR	MAOB	GLI2	CDC25B	ADRA1A	NOS3	CXCR3	GRK2	ESR2	ESR2	TACR2	CXCR3	CXCR3	UGT2B7	VDR	SLC6A4	ADRA1A	UGT2B7	POLA1	RORA	RORA	NR1I3	SAE1 UBA2	ESR2	KCNN4	PTGS1	MPI	ESR1	AR	SQLE	OPRM1	CYP17A1	PTGS1	CHRM2	SHBG	CES2	HIF1A	PRKCD
	PIK3CG	CYP2C19	PTGS1	PTGES	PTPN1	CCND1	PTPN1	RARG	RARG	CNR1	PGR	HLCS	FAAH	GLI1	NR1I3	HSD17B2	TBXAS1	BCHE	EPHX2	PTGS1	BCHE	CHRM3	FAAH	FAAH	AR	NPC1L1	CYP2C19	LIPE	AR	NPC1L1	SQLE	SQLE	PTGS1	PTGES	BCHE	KIF11	SLC6A2	FAAH	PTGS1	FAAH	ACHE	OPRD1	PTGS1	SLC6A2	SLC6A4	NR1I2	CTSK	NOS2	PRKCA
	PIK3CA	RARG	NR1H3	AKR1B10	NR1I3	CYP2C19	HTR2A	RARB	RARB	FABP4	ALOX15	ABCG2	TRPV1	FAAH	NR1H4	FNTA FNTB	GRM4	PTPN1	FNTA FNTB	ACHE	PTPN1	ADRB3	TRPV1	TRPV1	ESR1	NR1H4	AR	CA1	ESR1	HSD11B1	DRD2	DRD2	NR1H3	AKR1B10	PTPN1	HTR2B	HTR2C	TRPV1	FAAH	TRPV1	CYP51A1	OPRK1	NR1H3	HTR2C	SREBF2	FABP1	CTSL	NLRP3	CYP11B1
	WNT3A	RXRG	RORC	POLB	PTGS1	MTNR1A	FAAH	RARA	RARA	PTGS1	NR4A1	DRD2	ESR2	CHRM2	GPBAR1	NR1H3	HMOX1	CHRNA4	GABRB3	RORC	NR1I3	ADORA3	PTGS1	PTGS1	ESR2	GABRA2	FAAH	CTRB1	ESR2	NR1H3	SLC6A4	SLC6A4	RORC	POLB	CXCR3	CA2	PTGS2	PPARG	ESR2	NPC1L1	SLC6A2	ADRA2C	RORC	PTGS2	LTB4R	NR1I3	CTSB	CHRM4	CYP11B2
	TNKS2	RARB	SREBF2	PTPN1	TOP1	MTNR1B	TRPV1	PTPN1	PTPN1	PPARG	HSPA1A	NOS2	CYP17A1	ACHE	SHH	KCNK2	GRM2	PTPN2	GABRB3	SREBF2	MAOB	SHBG	SQLE	SQLE	SHBG	CDC25A	TRPV1	TAAR1	SHBG	G6PD	CYP51A1	CYP51A1	SREBF2	PTPN1	PTPN2	GABRB3	CHRNA4	RARG	FABP3	PTGES	DRD2	HMOX1	SREBF2	CHRNA4	ACHE	HMGCR	HMGCR	CHRM5	PSEN2
	PDE4B	RARA	NPC1L1	NR1I3	ADORA1	DRD2	LSS	FYN	FYN	FABP3	PTK2B	MTNR1A	HTR2A	SLC6A2		CYP11B1	GABRB3	MAOB	GABRB3	NPC1L1	HTR2A	UGT2B7	HTR2A	HTR2A	CDC25B	GPBAR1		PABPC1	CDC25B	GABBR1	PPARA	PPARA	NPC1L1	NR1I3	PTGS1	HTR2C	ADORA1	RARB	PLA2G4A	CCR5	CYP17A1	JAK1	NPC1L1	ADORA1	PTPN6	CYP51A1	CHRM4	CHRM3	EPHX2
	CDK2	RXRA	ESR2	FAAH	ADORA2A	IKBKB	SQLE	LTB4R	LTB4R	PPARD	MAOA	MTNR1B	MGLL	SLC6A4		GABRA2	MGLL	TRPA1	GABRA2	CTSD	MGLL	ACHE	RORC	RORC	NR1I3	AKR1B10		CA2	NR1I3	NR3C1	PPARD	PPARD	ESR2	FAAH	MAOB	GSK3B	ADORA2A	RARA	PLA2G4B	ADORA3	ESR2	JAK2	ESR2	ADORA2A	PTPN2	PARP1	CHRM5	MDM2	CNR1
	MTOR	PTPN1	CTSD	TRPV1	ADORA3	HLCS	VDR	RORC	RORC	FFAR1	MAOB	SIRT2	PTGS1	CYP2C19		CYP11B2	BRD9	PTGS1	GABRG2	CYP17A1	PTGS1	MAOA	SREBF2	SREBF2	CES1	POLB		TYMS	CES1	SIGMAR1	G6PD	G6PD	CTSD	TRPV1	ADORA1	AR	ADORA3	PTPN1	MGLL	MAPK3	CYP2C19	PTGS2	CTSD	ADORA3	SPHK2	CHRM1	CHRM3	KIF11	PIM1
	KDR	BCHE	SHBG	RORC	ALOX5	TRPA1	NR1I3	HTR2B	HTR2B	FAAH	EPHX2	PSMB5	NR1H3	CYP1A2		PTPN2	KAT2B	NR1H3	NOS1	HMGCR	TOP1	KDM1A	NPC1L1	NPC1L1	HSD11B1	ACHE		HTR1A	HSD11B1	DRD2	ESR1	ESR1	SHBG	RORC	ADORA2A	MAOA	FAAH	RORC	PLA2G4C	PRKCH	NR3C2	KCNA5	SHBG	FAAH	SPHK1	P2RX7	HSD11B1	BRD4	PIM3
	MAOA	RORC	CYP17A1	SREBF2	RORC	PSMB5	MGLL	RXRB	RXRB	CHRM2	ADH1C	EPHX2	SHBG	SQLE		CYP17A1	GABRB3	RORC	CNR2	CYP51A1	ADORA1	S1PR5	CTSD	CTSD	CES2	UGT2B7		CCR5	CES2	GABRA2	ACHE	ACHE	CYP17A1	SREBF2	ADORA3	ESR1	TRPV1	HTR2B	SHBG	HSD11B2	PTPRF	PTAFR	HMGCR	TRPV1	FABP4	HSD11B1	CYP17A1	BRD2	HSD11B1
	HSD17B1	HTR2B	HMGCR	NPC1L1	SREBF2	NOTUM	RXRG	ADRA2B	ADRA2B	SLC6A2	NOTUM	CNR2	UGT2B7	BCHE		TNKS2	GABRA2	SREBF2	S1PR3	CXCR3	ADORA2A	SPHK2	CYP17A1	CYP17A1	HIF1A	PARP1		PGGT1B	HIF1A	AKR1B10	ADRA2C	ADRA2C	HMGCR	NPC1L1	UGT2B7	ESR2	FDFT1	RXRB	SQLE	CDC25A	PTPN2	SCN5A	CYP51A1	FDFT1	PPARG	ADH1B	ESR1	BRD3	NR3C2
	1	RXRB	CYP51A1	ESR2	NPC1L1	EPHX1	RXRA	RXRG	RXRG	SLC6A4	ADH4	GSK3B	RORC	PTPN1		LSS	CHRM2	NPC1L1	TSPO	PTPN2	ADORA3	S1PR4	HMGCR	HMGCR	OPRK1	MAOB		NUDT1	OPRK1	POLB	HSD17B2	HSD17B2	CYP51A1	ESR2	GLI2	CYP2D6	CYP19A1	ADRA2B	ADORA1	PTPN11	PLA2G1B	SCN9A	PGR	CYP19A1	PPARA	MPO	ESR2	MGLL	MAP3K14
	RET	ADRA2B	PTPN2	CTSD	CTSD	ACHE	CHRM2	RXRA	RXRA	CYP2C19	PIM1	MMP13	SREBF2	PIN1		CTRB1	CHRM1	ESR2	CHRM2	HTR2A	ALOX5	S1PR3	CYP51A1	CYP51A1	NR1H4	HTR7		ADRA1D	NR1H4	CYP19A1	SHBG	SHBG	PTPN2	CTSD	GLI1	HTR6		RXRG	ADORA2A	AKR1B10	ACP1	PARP1	PTPN2		TERT	RORC	EBP	MAPK14	HMOX1
	ITK	MAPK14	SRD5A1	CYP17A1	SHBG	PTGS2	ACHE	MAPK14	MAPK14	PLK1	CCND1 CDK4	MMP1	NPC1L1	NR1I3		PTPN1	CHRM3	CTSD	SLC6A4	SRD5A1	RORC	S1PR1	MAOB	MAOB	GPBAR1	PAOX		CEL	GPBAR1	NR3C2	SLC6A2	SLC6A2	SRD5A1	CYP17A1	RORC	CYP2C9		RXRA	ADORA3	PTGS1	AKR1B10	ADRA1A	SRD5A1		FABP3	POLB	SLC6A3	CDC25A	CHRM4
	PDK1	RORB	SRD5A2	CDC25A	CYP17A1	JAK1	SLC6A2	NR1H3	NR1H3	PLA2G4A	MTNR1A	GRM5	CTSD	CNR1		CTSC	GRM5	CYP17A1	SLC6A3	SRD5A2	SREBF2	THRB	PTPN2	PTPN2	NLRP3	KAT2B		QPCT	NLRP3	PGR	NR3C1	NR3C1	SRD5A2	CDC25A	SREBF2	CYP3A4		SLC6A2	NR1I3	BCHE	SIGMAR1	HRH3	SRD5A2		FABP5	PDE4D	BRD4	CYP19A1	CHRM5
	ADAMTS5	MAPK1	NR3C2	HMGCR	HMGCR	JAK2	SLC6A4	RORB	RORB	BCHE	CEL	NOTUM	HMGCR	FABP4		CTSS	ALOX15	CDC25A	JAK2	NR3C2	NPC1L1	AR	SRD5A1	SRD5A1	SIRT2	TYMS		EPHX1	SIRT2	SLC6A3	NR3C2	NR3C2	NR3C2	HMGCR	NPC1L1	AOC3		GC	CHRM2	ALOX5	NR3C1	HRH4	NR3C2		PPARD	PTPN2	BRD2	EPHX1	CHRM1
	ADAMTS4	RORA	NR3C1	CDC25B	CYP51A1	PARP1	CYP2C19	MAPK1	MAPK1	PTPN1	CDC25B	CTSK	CYP51A1	PTGS1		CTSV	AR	HMGCR	PSMB5	NR3C1	CTSD	IGF1R	SRD5A2	SRD5A2	CHRM2	MPO		NR1I2	CHRM2	IDO1	BCHE	BCHE	NR3C1	CDC25B	FABP4	CYP2C19		MAPK14	SLC6A2	PTPN1	TRPV3	JAK3	NR3C1		FABP1	PLA2G1B	BRD3	ICMT	CHRM3
	PARP1	TOP2A	PGR	CYP51A1	PTPN2	GSR	TOP1	RORA	RORA	SHBG	MTNR1B	PTPRC	PTPN2	PPARG		CTSL	RGS4	CDC25B	EPHX1	PGR	CYP17A1	CES1	NR3C2	NR3C2	PSEN2	ADH1B		IDO1	PSEN2	PTGS2	PTPRF	PTPRF	PGR	CYP51A1	PPARG	ESRRG		NR1H3	SLC6A4	PTPN2	ATP12A	TYK2	SERPINA6		ESR1	ACP1	PREP	ALOX5	CYP2C9
	PIK3C2B	TNF	SERPINA6	PPARA	SRD5A1	NR4A1	BCHE	GLI2	GLI2	PLA2G4B	GLI2	PTPRF	CYP1A2	FABP3		CTSB	PDE10A	CYP51A1	CTSL	SERPINA6	HMGCR	KIF11	NR3C1	NR3C1	NR1H3	HSD11B1		KCNK2	NR1H3	TRPV3	PTPN2	PTPN2	SERPINA6	PPARA	CTSD	ADRA2A		RORB	CYP2C19	BACE1	PTPN6	TNNC1	SIGMAR1		NR3C1	AKR1B10	CYP19A1	HCRTR1	AR
	ADA	PGR	SIGMAR1	CNR2	SRD5A2	EPHX2	RORC	GLI1	GLI1	MGLL	GLI1	CDC25B	SRD5A1	PPARD		TAAR1	USP10	SRD5A1	CTSB	SIGMAR1	CYP51A1	FAAH	PGR	PGR	PPM1B	CHRM1		PRSS1	PPM1B	HSD17B2	PLA2G1B	PLA2G1B	SIGMAR1	CNR2	TERT	CXCL8		MAPK1	BCHE	CTSD	SHBG	LRRK2	NR1I2		SIGMAR1	HTR7	MAPK14	IMPDH2	PER2
	STAT3	NR1I3	NR1I2		NR3C2	HSPA1A	HTR2B	ACHE	ACHE	PLA2G4C	GRM1	TRPA1	SRD5A2	FFAR1		ALDH2	USP13	SRD5A2	ADH1B	NR1I2	PTPN2	ESR2	SERPINA6	SERPINA6	NR1H2	HSD11B2		CTRC	NR1H2	PTAFR	ACP1	ACP1	NR1I2		SHBG	PTGS2		UGT2B7	PTPN1	ESR1	FABP4	AR	HSD17B3		CYP2C19	ESR1	MAPK10	MAPK10	NR3C1
	POLA1	PTGS1	HSD17B3		NR3C1	PTK2B	RXRB	TOP2A	TOP2A	NR1I3	EPHX1	DBF4 CDC7	NR3C2	ESR2		GABRB3	CYP2A6	NR3C2	AVPR2	HSD17B3	SRD5A1	POLB	SIGMAR1	SIGMAR1	PPP1CC	HSD17B3		SLC6A2	PPP1CC	PABPC1	AKR1B10	AKR1B10	HSD17B3		FABP3	HRH3		BACE1	ACHE	ESR2	PPARA	PRKDC	FABP1		BCHE	CYP2C19	CSNK1D	CSNK1D	SLC6A3
	CFD	SREBF2	FABP1		PGR	TYMP	ADRA2B	TNF	TNF	TOP1	JAK1	ALOX5	NR3C1	TOP1		ALDH1A1	CTSC	NR3C1	CHRM1	FABP1	SRD5A2	PTGFR	NR1I2	NR1I2	SQLE	BRD9		KCNH2	SQLE	ALOX5	SIGMAR1	SIGMAR1	FABP1		CYP17A1	SIGMAR1		RORA		RORA	FABP3	CCNE2	RBP4		SCD	SRD5A1	MAPK9	MAPK9	SERPINA6
	CNR2	NPC1L1	RBP4		SERPINA6	PARP2	MAPK14	PGR	PGR	POLB	JAK2	CHRM1	SERPINA6	PLA2G4A		ALDH3A1	CTSK	PGR	CHRNA7	SHBG	NR3C2	PTGS1	HSD17B3	HSD17B3	CHRM4	LRRK2		GRM5	CHRM4	FABP4	CHRM4	CHRM4	RBP4		FABP5	SLC22A6		NR1I3		FNTA FNTB	FABP5	PTK2	PTPN6		SLC6A2	AR	MDM2	EPHX2	ADORA3
	PIM2	CTSD	PTPN6		SIGMAR1	PTPRC	RORB	LSS	LSS	RXRA	CYP2A6	CYP2C19	SIGMAR1	SHBG		LIPE	CTSS	SERPINA6	CYP2C19	MAOB	NR3C1	NR1H3	FABP1	FABP1	CHRM5	DRD4		TNKS2	CHRM5	PPARA	OPRM1	OPRM1	PTPN6		PPARD	CNR2		CHRM2		CES1	PPARD	KDR	SQLE		PREP	EPHX1	PTPN1	PABPC1	MAPK3
	PDF	SHBG	SQLE		NR1I2	PTPRF	MAPK1	FAAH	FAAH	RARA	AKR1B1	SLC6A2	NR1I2	RORC		ELANE	CTSV	SIGMAR1	CA7	PTPN6	PGR	NR1H2	SHBG	SHBG	CHRM1	ACE		F2	CHRM1	FABP3	OPRD1	OPRD1	SQLE		HMGCR	HRH1		SLC6A4		HSD11B1	FABP1	STK3	UGT2B7		PTGES	LRRK2	TTL	DRD4	CHEK1
	ECE1	CYP17A1	UGT2B7		HSD17B3	PTPN2	RORA	TRPV1	TRPV1	RARB	TTR	SLC6A3	HSD17B3	SREBF2		EGFR	TYK2	NR1I2	ICAM1	UGT2B7	SERPINA6	HSD17B3	TOP1	TOP1	CHRM3	SRD5A1		P2RX7	CHRM3	FABP5	OPRK1	OPRK1	UGT2B7		FABP1	KDM1A		CYP2C19		ADH1A	RORA	STK26	FABP4		CYP51A1	ACE	METAP2	TOP2A	KCNA3
	PIM3	HMGCR	FABP4		FABP1	CHRNA4	TOP2A	CDC25A	CDC25A	RARG	NR3C2	GSR	FABP1	NPC1L1		CCR5	CREBBP	HSD17B3	GRM1	CES2	SIGMAR1	KCNH2	PTPN6	PTPN6	PRKCA	EPHX1		LRRK2	PRKCA	PPARD	NR1H2	NR1H2	FABP4		CNR1	SLC18A2		TRPA1		ADH1C	HMOX1	MAPK8	PPARG		UGT2B7	PTPN6	SLC6A2	MTNR1A	PRKCB
	IGF1R	CYP51A1	CNR1		RBP4	HMOX1	TNF	BACE1	BACE1	RXRG	DBF4 CDC7	PAOX	PTPN6	CTSD		CES2	CA2	FABP1	SELE	PREP	NR1I2	SIGMAR1	ADORA1	ADORA1	CA12	FABP4		CYP2A6	CA12	SPHK1	UTS2R	UTS2R	CNR1		CYP51A1	SRD5A2		TOP2A		SLC6A4	HMGCR	UTS2R	TERT		TRPV3	SIGMAR1	HCRTR1	HTR6	PRKCE
	PIK3CD	MAOB	PPARG		PTPN6	IMPDH2	PGR	GLRA1	GLRA1	RORC	PIM2	IKBKB	PIN1	CYP17A1		FLT3	JAK2	ATP12A	HCRTR2	PTGES	HSD17B3	AHR	ADORA2A	ADORA2A	CA9	PPARA		FLT3	CA9	FFAR1	PTGER2	PTGER2	PPARG		SRD5A1	TYR		TNF		CES2	CD81	AKR1C3	FABP3		HMOX1	NQO2	KIF11	TBXA2R	PRKCH
	DUT	LSS	TERT		RARG	FABP4	CES1	ALOX15	ALOX15	SREBF2	NR1I3	CA7	CES2	HMGCR		P2RX7	NUDT1	PTPN6	HCRTR1	RBP4	FABP1	CYP1A2	ADORA3	ADORA3	NPC1L1	FABP3		ELANE	NPC1L1	FABP2	PTPN6	PTPN6	TERT		SRD5A2	FAAH		PGR		IDO1	PGR	TYMS	FABP5		SCN5A	PTGER2	DHCR7 EBP	ALDH1A1	PRKCQ
	SHBG	SRD5A1	FABP3		RARB	ICAM1	MPI	ALOX12	ALOX12	NPC1L1	PPARA	JAK1	PREP	CYP51A1		ADRA1D	GALR3	HSD11B1	MAOA	RORA	RBP4	THRA	MGLL	MGLL	PTPN1	FABP5		TRPM8	PTPN1	BRD4	HRH3	HRH3	FABP3		NR3C2	CES1		MSR1		PTPN6	G6PD	LTA4H	PPARD		SCN9A	PTGIR	NR3C2	SRD5A1	RASGRP1
	SYK	SRD5A2	FABP5		RARA	CEL	CES2			CTSD	SRD5A2	CA3	PTGES	POLB		PIK3CD	HTR2A	PTGS2	MAOB	SQLE	PTPN6	PGR	ALOX5	ALOX5	ADRA2A	PPARD		EGFR	ADRA2A	BRD2	TRPV3	TRPV3	FABP5		NR3C1	KCNH2		BCHE		FDFT1	SCD	EIF2AK1	CNR1		PTAFR	ADH4	ICMT	HTR2B	CCNB3
	CYP51A1	NR3C2	PPARD		UGT2B7	CA12	PTPN2			CYP17A1	HSD17B3	JAK2	RBP4	SRD5A1		QPCT	BRPF1	CCR5	PIM1	FABP4	RARG	HSD11B1	UGT2B7	UGT2B7	ADRA2C	FFAR1		TGFBR1	ADRA2C	BRD3	MAPK8	MAPK8	PPARD		PGR	CES2		SQLE		FABP4	ADRA2C	PSEN2	LSS		ADRA2C	CDC25A	HTR2B	TBXAS1	GSK3B
	CA2	NR3C1	LSS		GLI2	FABP3	ALOX5			HMGCR	TYMP	CA12	RORA	SRD5A2		PDE10A	MST1R	FABP4	MMP3	PPARG	RARB	SLC18A2	CYP1A2	CYP1A2	ADRA2B	FABP2		ALDH2	ADRA2B	HMOX1	PTAFR	PTAFR	LSS		CES1	CNR1		ACHE		CNR1	HSD11B1	PREP	CES1		HMGCR	SRD5A2	ADRA2A	ADRA2A	CDK1
	CA4	SERPINA6	CES1		GLI1	SELE	PTGS1			CYP51A1	GSK3B	CA14	FABP4	NR3C2		CTSH	EP300	PPARG	MMP9	TERT	RARA	TYR	CES2	CES2	ADRA1D	MTNR1A		GSK3B	ADRA1D	DPP4	HSD11B1	HSD11B1	CES1		SERPINA6	ADRA2B				PPARG	SLC6A3	CES1	SCD		PTGER1	PTGES	HRH2	HRH2	CHRNA3
	ACHE	SIGMAR1	SCD		FABP4	HTR2C	LTB4R			UGT2B7	NAAA	CA9	PTGS2	NR3C1		CTSF	GABRA1	TERT	MMP1	FABP3	SHBG	ALOX5	PREP	PREP	ADRA1A	MTNR1B		ALDH1A1	ADRA1A	ADRA2C	FABP4	FABP4	SCD		SIGMAR1	SHBG				PPARA	TOP1	MAPK1	CES2		PTGER4	PARP10	ADRA2B	ADRA2B	GABRB3
	MAPK3	NR1I2	CES2		PPARG	TERT	CDC25A			KMT5A	ASAH1	CA13	PPARG	PGR		NR1H2	GABRA5	FABP3	KCNA5	FABP5	UGT2B7	CES2	PTGES	PTGES	ADRA1B	P2RX7		ALDH3A1	ADRA1B	MTNR1A	PPARG	PPARG	CES2		NR1I2	ADRA1A				TERT	PTAFR	GSK3B	PREP		PTGER2	FABP4	DRD1	DRD1	AKR1C3
	PTGFR	HSD17B3	PREP		TERT	MGLL	GLRA1			ACHE	SERPINA6	CA5B	POLB	SERPINA6		PTGES	TGM2	FABP5	SIRT2	PPARD	GLI2	DUSP3	RBP4	RBP4	PAM	TBXAS1		PRKDC	PAM	EIF2AK1	FABP3	FABP3	PREP		HSD17B3	HTR1B				FABP3	RORC	ACPP	PTGES		PTGIR	CNR1	ADRB1	ADRB1	CYP17A1
	LIMK1	FABP1	PTGES		FABP3	CHRM4	SREBF2				SHBG	CHRM2	CCR5	SIGMAR1		HSD17B3	JAK1	PPARD	PDE5A	CNR1	GLI1	CDC25A	RORA	RORA	CNR1	CTSL		CHRNA3	CNR1	LIPA	FABP5	FABP5	PTGES		SCD	IDO1				FABP5	SCN5A	EGFR	TOP1		HSD17B2	PPARA	DRD4	DRD2	ADA
	AKR1B10	PTPN2	TRPA1		FABP5	NQO2	NPC1L1				NPC1L1	CHRM3	PDE4D	NR1I2		PRKDC	PARP1	CNR1	SPHK2	MGLL	FABP4	CYP19A1	RARG	RARG	HSP90AA1	CTSB		GABRB3	HSP90AA1	CYP11B1	FABP1	FABP1	TRPA1		ACHE	FABP4				PPARD	SCN9A	MDM2	RORA		PTPRF	FABP3	ADRA1D	ADRA1D	APP
	MAOB	POLB	TOP1		PPARD	CYP11B1	FABP4				PTGES	TTR	TERT	PLA2G4B		HMOX1	CISD1	SQLE	CACNA1B	CCR5	PPARG	ALOX15	RARB	RARB	FAAH	SRD5A2		HSD17B3	FAAH	CYP11B2	CYP2C19	CYP2C19	TOP1		ALOX5	FABP3				CA2	CHRM4	CASR	TRPA1		PLA2G1B	FABP5	HTR2A	HTR2A	MAPK14
	PTPN1	VDR	RORA		CNR1	DRD1	PPARG				HPGD	CYP17A1	FABP3	HSD17B3		BDKRB2	HSD17B3	CES2	ACHE	LSS	TERT	TTR	RARA	RARA	PRKCE	NQO2		PIK3CD	PRKCE	LRRK2	CD81	CD81	RORA		RBP4	PLAU				CA1	OPRM1	ABCC9	SLC5A7		CDC25B	PPARD	HTR2C	CTSC	BACE1
	LRRK2	PTPN6	POLB		LSS	PPARG	CTSD				PARP1	PTGS1	PTPRF	PLA2G4C		PLA2G6	HTT	PREP	DRD2	POLB	FABP3	ALOX12	FABP4	FABP4	PRKCQ	SLC5A7		PLA2G6	PRKCQ	DHODH	DHODH	DHODH	POLB		PTPN6	ALOX5				CA4	OPRD1	PRKCG	POLB		ACP1	CD81	ADRA1A	HTR2C	HSD17B2
	AR	CDC25A	CCR5		CES1	CYP11B2	TERT				TDP2	SLC6A4	SQLE	FABP1		MET	MIF	PTGES	NAAA	PDE4D	FABP5	LTB4R	PPARG	PPARG	PRKCH	CHRNA4		MAPK14	PRKCH	ADRA1A	ADRA1A	ADRA1A	CCR5		TRPA1	CA4				METAP1	OPRK1	PRKCD	PDE4D		G6PD	MTNR1A	OPRM1	ADORA1	CA2
	CYP19A1	GLRA1	PDE4D		CES2	TPO	FABP3				CETP	PTGS2	LSS	KMT5A		GABRB3	MKNK1	CES1	SLC18A3	PTPRF	PPARD	PTGER2	POLB	POLB	PRKCG	NOS2		MET	PRKCG	MTNR1B	BRD4	BRD4	PDE4D		CCR5	IGF1R				SLC6A3	JAK1	PRKCA	PTPRF		AKR1B10	MTNR1B	DRD3	TACR2	F2RL3
	ALOX15	FABP4	PTPRF		PREP	MPO	CYP17A1				CYP11B1	SRD5A2	FABP5	RARG		GABRB3	CTSH	SCD	CHRM3	HSD11B1	CNR1	HRH1	CCR5	CCR5	OPRM1	IMPDH2		CHRNA4	OPRM1	HTR2C	BRD2	BRD2	PTPRF		LSS	HSD17B1				SCD	JAK2	CHEK1	HSD11B1		JAK1	GABRB3	OPRD1	OPRM1	SCN5A
	KCNJ1	PPARG	HSD11B1		SCD	HASPIN	FABP5				HLCS	ACHE	PPARD	RARB		GABRA2	CTSF	RORA	HSD17B2	PLA2G1B	LSS	PTGER3	PDE4D	PDE4D	CPT1A	ADH4		TRPA1	CPT1A	SERPINA6	BRD3	BRD3	HSD11B1		FDFT1	HDAC1				CHRNA4	KCNA5	HCRTR2	PLA2G1B		JAK2	HSD17B3	ADRB3	DRD3	SCN9A
	CDK2	TERT	PLA2G1B		PTGES	ESR1	PPARD				DRD2	PARP1	HSD11B1	RARA		XPO1	DRD2	TOP1	MMP13	CDC25B	CES1	PTGER1	TERT	TERT	CTSK	GLI2		MAOB	CTSK	HSD17B3	HRH4	HRH4	PLA2G1B		PTGER1	CACNA2D1				PREP	PTPN11	HCRTR1	CDC25B		FFAR1	KAT2B	TACR1	OPRD1	SLC18A3
	JAK3	FABP3	CDC25B		SLC5A7	PTGS1	HMGCR				CYP11B2	NQO2	PLA2G1B	RBP4		GRM5	QPCT	RBP4	PDE9A	ACP1	CES2	CXCR3	FABP3	FABP3	CTSL	GLI1		PDE10A	CTSL	PTGER2	PGR	PGR	CDC25B		PTGER2	HTR3A				NR1H3	PTGS1	AKR1B1	ACP1		PTGFR	BRD9	ADORA2A	OPRK1	PYGL
	JAK1	FABP5	ACP1		RORA	ESR2	FABP1				HSP90AA1	P2RX7	CDC25B	PTPN6		CHRNA4	TNKS2	SHBG	MMP8	G6PD	PREP	RCOR1	PTPRF	PTPRF	CTSB	CHRM2		CTSK	CTSB	PTGFR	SCD	SCD	ACP1		CES2	F2				TOP1	PTGS2	KCNE1	G6PD		PTGDR	CYP17A1	ADORA3	ADRB3	MAP3K5
	JAK2	PPARD	G6PD		TRPA1	DYRK2	CNR1				PARP2	FABP4	BACE1	PLK1		SLC6A4	CALM1		CYP19A1	AKR1B10	SCD	TAAR1	LSS	LSS		SIGMAR1		MPO		BCHE	MTNR1A	MTNR1A	G6PD		PREP	PNMT				DRD4	EIF2AK1	MAPK14	AKR1B10		ESR2	SCD	CYP2D6	TACR1	MPO
	TYK2	CNR1	AKR1B10		CXCR3	PGR	CYP51A1				ADORA3	FABP3	ACP1	LSS		HIF1A	BDKRB2		SLC27A4	CES1	PTGES	CHRNA4	FABP5	FABP5		SIRT2		XPO1		JAK1	KCNA5	KCNA5	AKR1B10		FFAR1	ANPEP				NOS2	LTB4R	DHODH	CCR5		CHRM4	PTGER1	MMP9	CTSF	KCNMA1
	CDK5R1	SQLE	PTGER2		POLB	CYP19A1	GLI2				MAPK3	DYRK1A	G6PD	TERT		NR1I2	JUN		CA2	SCD	RORA	RARB	PPARD	PPARD		CHRNA3		CDK9		JAK2	PARP1	PARP1	PTGER2		PTGES	ADRA2C				RORC	NR1H2	PIM1	FNTA FNTB		SLC6A3	PTGER4	CYP1A2	ADORA2A	EGFR
	CCNE1	UGT2B7	FNTA FNTB		PDE4D	PABPC1	GLI1				PRKCH	ALDH1A1	AKR1B10	FABP5		SLC6A3	TNKS		CA1	FNTA	TRPA1	RARA	HSD11B1	HSD11B1		GABRB3		PTGS1		ICMT	TNKS2	TNKS2	FNTA FNTB		VDR	CYP19A1				POLB	ADRA1A	PIM3	FFAR1		TOP1	CHRM4	HTR6	ADORA3	TRPV1
	CDK7	ACHE	PTGER1		PTPRF	CA7	UGT2B7				HSD11B2	LIPE	CNR1	RXRA		CREBBP	CCNE2		AKT1	CD81	POLB	S1PR2	PLA2G1B	PLA2G1B		PTGER2		KCNN1		MMP13	ADORA2A	ADORA2A	PTGER1		RARG	CHRM2				PDE4D	CES2	ADORA2A	RARG		RBP4	CHRM5	CYP2C9	SIGMAR1	EPHX1
	CDK9		FFAR1		HSD11B1	CTSK	SRD5A1				PTPN11	CLK1	FNTA FNTB	UGT2B7		PDE5A	CCNB3		PSEN2	TOP1	PDE4D	ACACB	CDC25B	CDC25B		PTGFR		KCNN3		CYP51A1	ADORA2B	ADORA2B	FFAR1		RARB	CHRM1				PTPRF	FFAR1	ADORA2B	RARB		CYP11B1	CHRM3	CYP3A4	CYP2D6	FAAH
	PRKDC		CD81		PLA2G1B	CA3	SRD5A2				AKR1B10	MMP8	CES1	RXRG		IDH1	CCND3		OPRM1	ALOX5	PTPRF	MAOB	ACP1	ACP1		SLC6A3		KCNN2		UTS2R	PTGER4	PTGER4	CD81		RARA	TACR2				HMGCR	LSS	MTNR1A	RARA		KCNH2	SLC5A7	ALOX5	CTSS	TRPV3
	PDPK1		ALOX5		CDC25B	CA14	NR3C2				HTR2C	DYRK1B	SCD	CES2		TAS2R31	KDR		GRM5	ADORA1	HSD11B1	OPRL1	GLI2	GLI2		KCNK2		PRKCA		VDR	PTGFR	PTGFR	ALOX5		SPHK2	CHRM3				PLA2G1B	LRRK2	PER2	RXRA		CYP11B2	TRPA1	EPHX1	MMP9	OPRM1
	FLT1		SLC6A3		ACP1	CA9	NR3C1				ALOX5	EPHX1	CD81	PREP		HTR2C	CA3		S1PR1	SLC6A3	PLA2G1B	SRC	G6PD	G6PD		CHRM4		GRM4		CHRM4	PTGDR	PTGDR	SLC6A3		PLA2G4A	ADRB3				CDC25B	TYMS	ALOX5	CD81		CYP17A1	HMOX1	MGLL	CTSV	EDNRA
	TK1		ADORA3		G6PD	CA13	SERPINA6				TPO	CTSC	SLC6A3	PTGES		CYP3A4	CA13		NOS3	ADORA2A	CDC25B	KDR	GLI1	GLI1		CHRM5		HTT		CHRM1	LIPA	LIPA	ADORA3		SPHK1	S1PR5				ACP1	LTA4H	EPHA4	ALOX5		SLC22A6	CTSL	RORC	CYP1A2	HSD17B3
	FCER2		MAPK3		AKR1B10	CA5B	SIGMAR1				MPO	CTSF	ADORA3	CES1		CYP2B6	EPHB3		HRH1	ADORA3	ACP1	HDAC1	AKR1B10	AKR1B10		CHRM3		SHH		MAPK8	EIF2AK1	EIF2AK1	MAPK3		RORA	S1PR4				G6PD	STK3	LIPA	SLC6A3		EPHA4	CTSB	SREBF2	CYP2C9	POLA1
	ROCK2		PRKCH		CCR5	NAAA	NR1I2				NQO2	CTSS	MAPK3	SCD		CYP2A6	LRRK2		PTAFR	MAPK3	G6PD	ALK	CNR1	CNR1		GRM4		LCK		CHRM3	PTGIR	PTGIR	PRKCH		FNTA FNTB	ALB				CYP51A1	STK26	TSPO	ADORA3		ACPP	SIRT2	SHBG	CYP3A4	PRMT3
	P2RX3		HSD11B2		FDFT1	CHRM5	HSD17B3				PTPRC	ICAM1	PRKCH	MGLL		NR3C2	XPO1		ALOX15	PRKCH	AKR1B10	HMGCR	FNTA FNTB	FNTA FNTB		KCNA5		TLR8		TRPV1	FDFT1	FDFT1	HSD11B2			NOS1				HSD17B2	DHCR7	CLK4	MAPK3		PRKDC	NPC1L1	PTAFR	CYP2C19	CCR5
	ROCK1		CDC25A		RXRA	P2RX7	SCD				PTPRF	CTSV	HSD11B2	NOS2		SHBG	CYP17A1		ALOX12	HSD11B2	CCR5	HTR2B	CES1	CES1		SLC6A2		CTSC		NR4A1	TOP1	TOP1	CDC25A			S1PR3				CNR2	EGFR	CYP19A1	PRKCH		EIF2AK1	NR1H3	DNTT	IDO1	PARP1
	TUBB1		PTPN11		RXRG	CDC25A	POLB				EPAS1	CTSL	CDC25A	RORA		AKR1C3	HPGDS		KIF11	CDC25A	FDFT1	GPR55	SCD	SCD		PARP10		HMOX1		SCN5A	ATP12A	ATP12A	PTPN11			S1PR1				FFAR1	MAPK1	CHRM2	HSD11B2		CD81	IMPDH2	IMPDH2	ADRA1A	IL6ST
	BRAF		ADORA1		FNTA	TTR	SHBG				ALOX12	SELE	PTPN11			AKR1C2	FNTA		ABCG2	PTPN11	RXRA	GPR18	VDR	VDR		CYP2A6		CTSS		ACPP	JAK1	JAK1	ADORA1			SPHK2				PARP1	LIPA	P2RX7	CDC25A		PTPN11	PTPN1	PDE10A	GABRB3	CYP51A1
	PFKFB3		ADORA2A		PTGER1	CNR1					PSMB5	CTSB	TOP1			AKR1C1	PGGT1B		BRD4	TRPA1	RXRG	ENPP2	CD81	CD81		CYP11B1		CTSV		SCN9A	JAK2	JAK2	ADORA2A			MAOB				SLC5A7	BRD4	MTNR1B	PTPN11		JAK3	TOP1	GABRA5	GABRB3	CA1
	NOS2		SPHK2		PTGER2	AOC3					IKBKB	MGLL	TRPA1			DHFR	MCHR1		CYP11B1	TOP2A	FNTA FNTB	HAO1	SLC6A3	SLC6A3		PGGT1B		NOS1		P2RX7	ROCK2	ROCK2	SPHK2							PTGER1	SPHK2	EPHX1	ADORA1		ADRA1A	TYMS	RAP1A	GABRB3	CA6
	TNK2		PLA2G4A		FFAR1	CENPE					STS	GRM1	ALOX5			MAPK14	PDGFRA		NMT1	TNF	PTGER1	TRPV1	MAPK3	MAPK3		EPHX2		NOS3		PRMT3	HCRTR2	HCRTR2	PLA2G4A							PTGER2	SPHK1	BRD4	ADORA2A		TYK2	KCNA5	GSK3B	GABRA2	FDFT1
	EPHB4		SPHK1		VDR	PDE7A					BCHE	CACNA1B	NR1H2			MCHR1	PIK3CD		CYP11B2	NOS2	PTGER2	HTR6	PRKCH	PRKCH		HMOX1		IDH1		TYMS	HCRTR1	HCRTR1	SPHK1							HTR7	MTNR1A	PRKCZ	SPHK2		CETP	TRPV1	PABPC1	P2RX7	CA4
	COMT		HTR2B		CD81	CA2					POLB	GRM2	NOS2			GRM4	CCNC		PTGDR2	NR1H2	FFAR1	MIF	HSD11B2	HSD11B2		CYP11B2		CHRNA4		NQO2	SPHK2	SPHK2	HTR2B							DRD2	PARP1	PDE10A	PLA2G4A		PABPC1	GRM4	MTNR1A	CES2	AOC3
	HSP90AA1		RXRB		SLC6A3	CA1					BACE1	PSEN2	HIF1A			FAAH	CHRM5		NAMPT	BACE1	VDR	SLC13A5	CDC25A	CDC25A		MGLL		MCHR1		KCNA5	SPHK1	SPHK1	RXRB							TNF	FNTA	KCNH2	SPHK1		LIPA	PDE7A	EPHX2	DNM1	CDK8
	GAK		ADRA2B		MAPK3	CHRNA7					ICAM1	NR4A1	DHCR7			MGLL	ADORA2B		SCN2A	RARG	CD81	SRD5A2	PTPN11	PTPN11		FLT3		ADH1A		LTA4H	LRRK2	LRRK2	ADRA2B							PTGIR	BRD2	ADORA1	HTR2B		KMT5A	ADORA3	GPBAR1	VDR	CDK5R1
	MDM2		RARG		PRKCH	PDE4D					SELE	CYP11B1				TGFBR1	PDE5A		SIRT1	RXRG	SLC6A3	SLC5A2	TRPA1	TRPA1		GSK3B		ADORA1		SLC18A3	MTNR1B	MTNR1B	RARG							MPI	BRD3	ADORA3	RXRB		HDAC2	MAPK3	S1PR1	NR1I3	THRB
	HMGCR		RXRG		HSD11B2	GSK3B					HSD17B1	CYP11B2				DNMT3A	JAK3		SCN10A	RARB	MAPK3	IDO1	TOP2A	TOP2A		PRSS1		ADORA2A		TNKS2	HTR2A	HTR2A	RXRG							CTSK	MTNR1B	TRPV1	ADRA2B		TYMS	PRKCH	TSPO	PTPN1	MAP2K1
	CRHR1		RARB		CDC25A	TGM2					ABL1	HSPA1A				RORC	PDE9A		ADAMTS5	RARA	PRKCH	FYN	TNF	TNF		CTRC		STAT3		STK3	HTR2C	HTR2C	RARB							POLA1	ICMT	PTK2B	RXRG		KCNA5	HSD11B2	SRD5A1	HMGCR	EPHA4
	CCND1		RARA		PTPN11	AKT1					EGFR	PTK2B				POLB	PDE3A		TGFBR1	RXRA	HSD11B2	TYMS	NOS2	NOS2		SLC22A6		GABRB3		STK26	NQO2	NQO2	RARA							PLA2G4A	CYP11B1	TNKS2	MAPK14		LTA4H	PTPN11	PGGT1B	CCR2	TGFBR1
	CDK1		RXRA			F13A1					CASP3	PDE7A				PTPRF	PDE2A		HTR2C	HIF1A	CDC25A	PTK2	NR1H2	NR1H2		PDE7A		GABRB3		SLC22A6	P2RX7	P2RX7	RXRA							CD81	HTR2C	CHRM5	RORB		PGR	EPHX2	MTNR1B	FAAH	CA5A
	CCNE2		MAPK14			LIPE					CDK1	SCN2A				PLA2G1B	PDE11A		PDE7A	DHCR7	PTPN11	ALOX5AP	BACE1	BACE1		FAAH		GABRA2		OPRM1	HMOX1	HMOX1	MAPK14							TYMS	CYP11B2	CHRM3	MAPK1		NR1H2	F2	ALDH1A1	KCNH2	HSD11B2
	PDE2A		RORB			NAT1					CDC25A	SCN10A				ACP1	CYP3A4		PDE7B	PTGER1		DRD2	FDFT1	FDFT1		IDO1		CES1		OPRD1	TYMS	TYMS	RORB							CHRM1	PSEN2	PYGL	NR1H2		LRRK2	PRSS1	MAOB	AR	SRD5A1
	PDE10A		MAPK1			TBXAS1					SRC	HSD11B1				AKR1B10	PDE7B		PRMT3	PTGER2		FDFT1	RXRA	RXRA		DRD2		ADRA1B		OPRK1	LTA4H	LTA4H	MAPK1							ADH1B	EPHX2	BRD2	NOS2		EGFR	CTRC	PPARA	CNR1	TBXAS1
	SLC6A3		NR1H2			PSEN2					CA12	CHEK1				ATP4B	PABPC1		HDAC6	FFAR1		CXCL8	HIF1A	HIF1A		ADRA2C		HRH3		BRS3	IMPDH2	IMPDH2	NR1H2							IL6	PDE4D	BRD3	BACE1		PIM1	KCNK2	PPARD	UGT2B7	SRD5A2
	GSK3B		NOS2			UGT2B7					AOC3	SNCA				LCK	SRC		HDAC1	SPHK2		SLC22A6	RXRG	RXRG		TYK2		HRH4		IMPDH2	TACR1	TACR1	NOS2							ADAM17	TNNC1	IMPDH2			F2RL3	TBXAS1	PARP1	NPC1L1	MTNR1A
	GSK3A		BACE1			FABP1					HMOX1	TSPO				CA12	F13A1		ADORA1	PLA2G4A		PLG	DHCR7	DHCR7		CDC45		DRD4		TBXAS1	MAPK10	MAPK10	BACE1							GLUL	AKR1C3	CCNB3			PIM3	CHEK1	HCRTR2	ESR1	NPY5R
[truncated: 111 more columns]

## Sheet: Peppermint
Peppermint (Mentha × piperita)	Menthol	Menthone	Menthofuran	1,8-Cineole	Isomenthone	Limonene	Pulegone	Caryophyllene	⍺-Pinene	β-Pinene	Camphor	Terpinen-4-ol	α-Thujene	Camphene	Sabinene	Myrcene	3-Octanol	α-Terpinene	p-Cymene	cis-β-Ocimene	γ-Terpinene	cis-Sabinene hydrate	α-Terpinolene	Linalool	iso-Pulegol	Neoisomenthol	neo-Menthol	α-Terpinoel	Piperitone	Menthol acetate	Menthyl acetate	β-Bourbonene	β-Elemene	β-Caryophyllene	Germacrene-D	Bicyclogermacrene	Cadinene	Spathulenol	Caryophyllene oxide	Viridiflorol	Rosmarinic Acid	Bornyl Acetate	Cineole	Borneol	⍺-Terpineol	Camphene	β-myrcene	Verbenone	Terpinolene
PubChem CID	1254	26447	329983	2758	70962	22311	442495	5281515	82227	14896	2537	562743	12444324	6616	10887971	31253	11527	7462	7463	18756	11467	11744854	606872	6549	24585	19244	439263	17100	6987	129892310	27867	62566	6918391	5281515	5317570	5315347	3032853	92231	1742210	11996452	5281792	6448	2758	6552009	562743	6616	31253	92874	11463
	TRPM8	CA2	PIK3CA	CYP19A1	CA2	PPARA	TRPA1	PPARA	PPARA	SLC5A7	NR1I3	AR	PPARA	HSD11B1	HSD11B1	PPARA	CA2	PPARA	CYP2A6	PPARA	PTPN1	CA2	PPARA	TRPV3	CA2	TRPM8	TRPM8	AR	SRD5A1	HSD11B1	HSD11B1	PPARA	CXCR3	PPARA	PPARA	PPARA	PPARA	UGT2B7	SQLE	UGT2B7	FYN	ACHE	CYP19A1	CA2	AR	HSD11B1	PPARA	NR3C2	PPARA
	CA2	CA1	DRD4	SHH	CA1	CNR2	FAAH	CNR2	CNR2	HSD11B1	CYP19A1	CYP19A1	CNR2	SLC5A7	UGT2B7	CNR2	CA1	CNR2	ACHE	CNR2	NR1I3	CA1	CNR2	CA2	CA1	CA2	CA2	CYP19A1	SRD5A2	NR1H4	NR1H4	CNR2	HTR2A	CNR2	CNR2	CNR2	CNR2	HSD11B1	LSS	HSD11B1	AKR1B1	VDR	SHH	CA1	CYP19A1	SLC5A7	CNR2	NR3C1	CNR2
	CA1	CA4	PIK3CG	CYP51A1	CA4	NR1H3	TRPV1	FAAH	ACHE	UGT2B7	CA2	CA2	NR1I3	UGT2B7	NR1H3	SHBG	CA4	ADORA1	TAAR1	MAOB	AR	CA4	GLI2	CA1	CA4	CA1	CA1	CA2	NR3C2	GPBAR1	GPBAR1	HSD11B1	MAOB	FAAH	ADORA1	FAAH	AR	IDO1	SLC6A4	AR	TTR	CDC25A	CYP51A1	CA4	CA2	UGT2B7	SHBG	PGR	GLI2
	CA4	CYP19A1	PIK3CA	ACHE	CYP19A1	CYP19A1	NR3C2	TRPV1	FAAH	PPARA	CA1	CA1	FAAH	NR1H3	PPARA	CXCR3	TRPM8	ADORA2A	PPARA	ACHE	CYP19A1	TRPM8	GLI1	CA4	UGT2B7	CA4	CA4	CA1	NR3C1	AR	AR	SHBG	CYP1A2	TRPV1	ADORA2A	TRPV1	CYP19A1	PTGS1	SLC6A3	POLA1	MMP1	PTPN1	ACHE	TRPM8	CA1	NR1H3	CXCR3	SERPINA6	GLI1
	AR	NR1I3	TBXAS1	DNM1	NR1I3	FAAH	NR3C1	NR1H3	TRPV1	CNR2	CA4	CA4	TRPV1	ACHE	CNR2	SQLE	AR	ADORA3	PTGS1	CXCR3	ATP12A	AR	TRPV1	TRPM8	TRPM8	AR	AR	CA4	PGR	VDR	VDR	CXCR3	MGLL	NR1H3	ADORA3	NR1H3	ESR1	NR1H3	CTSK	SHBG	MMP2	HMGCR	DNM1	CDC25A	CA4	ACHE	SQLE	SHBG	TRPV1
	SHH	AR	CYP19A1	CDC25A	AR	TRPV1	PGR	SQLE	AR	ACHE	AR	RORC	ACHE	PTGS1	CYP19A1	CYP1A2	NR1I3	RBP4	TRPA1	SHBG	SLC6A4	CDC25A	ADORA1	NR3C2	HSD11B1	SHH	ESR2	TRPM8	SERPINA6	POLB	POLB	UGT2B7	HSD11B1	SQLE	AR	SQLE	CHRM2	PGR	CTSL	NR1H4	MMP9	CYP19A1	CDC25A	CDC25B	RORC	PTGS1	CYP1A2	NR1I2	ADORA1
	ESR2	ADH1A	CHRM4	POLA1	ADH1A	AR	SERPINA6	NR1I3	CYP19A1	PTGS1	CES1	SREBF2	AR	AR	ESR1	HTR2A	SHBG	AR	HTR1D	HTR2A	CHRM2	CDC25B	ADORA2A	NR3C1	PTGS1	ESR2	SHH	CHRM2	SHBG	FABP2	FABP2	MGLL	UGT2B7	NR1I3	CYP19A1	NR1I3	ACHE	SLC6A3	CTSB	SHH	CA2	UGT2B7	POLA1	NR1I3	SREBF2	AR	HTR2A	CYP17A1	ADORA2A
	SHBG	CES1	CHRM5	VDR	CES1	ESR1	SHBG	AR	ESR1	NR1H3	CES2	NPC1L1	CYP19A1	CYP19A1	CHRM2	MAOB	UGT2B7	CYP19A1	ADORA3		NR1H3	NR1I3	ADORA3	PGR	DRD2	SHBG	SHBG	SLC6A4	NR1I2	SERPINA6	SERPINA6	MAOB	AHR	AR	ESR1	MAOB	SLC6A2	ICMT	F2	NR1I3	MMP12	TBXAS1	VDR	AR	NPC1L1	CYP19A1	MAOB	HSD17B3	ADORA3
	ESR1	CES2	CHRM2	GBA	CES2	CHRM2	NR1I2	CYP19A1	CHRM2	SHBG	ADH1A	NR1H3	ESR1	ESR1	PTGS1	NR1H3	ESR2	ESR1	AHR		ACHE	NR1H4	AR	SIGMAR1	NR1H3	ESR1	ESR1	NR1H3	FABP1	SHBG	SHBG	HTR2A	FADS1	CYP19A1	ESR2	CXCR3	SLC6A4	PABPC1	PRSS1	ESR1	CA12	CYP11B1	GBA	NR1H4	NR1H3	ESR1	NR1H3	FABP1	AR
	UGT2B7	ADH1C	CHRM1	HSD17B3	ADH1C	ACHE	FABP1	ESR1	SLC6A2	PTPN1	ADH1C	HMGCR	CHRM2	CHRM2	SLC6A2	MGLL	GPBAR1	ESR2	CYP1A2		CA2	GPBAR1	ESR1	SLC6A3	AR	UGT2B7	UGT2B7	PTPN1	NR1I3	HSD17B3	HSD17B3	ACHE	PPARA	ESR1	MAOB	AR	CYP2C19	EIF2AK1	CTRC	ESR2	CA4	CYP11B2	HSD17B3	GPBAR1	HMGCR	CHRM2	MGLL	NR1I3	ESR1
	CDC25A	CTSK	CHRM3	HMGCR	CTSK	SLC6A2	NR1I3	CHRM2	SLC6A4	NR1I3	SERPINA6	TRPM8	SLC6A2	SLC6A2	SLC6A4	GLI2	SHH	CES2	GABRA1		CA1	SHH	ALOX5	SQLE	CYP19A1	NR1I3	POLA1	NR1I3	CYP19A1	G6PD	G6PD	NR1H3	CNR2	CHRM2	CXCR3	CYP19A1	BCHE	SLC18A3	NR1H3	TRPM8	CA7	POLA1	HMGCR	SHH	TRPM8	SLC6A2	GLI2	SIGMAR1	ALOX5
	CDC25B	MAOB	PTPN1	TRPM8	MAOB	SLC6A4	CYP19A1	SLC6A2	CYP2C19	CYP19A1	SHBG	ESR2	SLC6A4	SLC6A4	CYP2C19	GLI1	DRD2	VDR	SLC6A2		CA4	ESR1	ESR2	IDO1	NR1I3	POLA1	NPC1L1	SREBF2	AR	GABBR1	GABBR1		SHBG	SLC6A2	NR1H3	ESR1	PTPN1	ABHD6	NR1H2	CDC25A	CA1	HSD11B1	TRPM8	ESR2	ESR2	SLC6A4	GLI1	SRD5A1	ESR2
	HSD11B1	CHRM1	DRD2	CA2	CHRM1	CYP2C19	SRD5A1	SLC6A4	BCHE	ESR1	G6PD	CHRM2	CYP2C19	CYP2C19	AR	BCHE	SIGMAR1	CDC25A	HTR2A		ESR1	ESR2	CYP19A1	HSD17B2	HSD17B2	NPC1L1	CDC25A	NPC1L1	TRPA1	UGT2B7	UGT2B7		PTGS1	SLC6A4	RBP4	CHRM2	NR1I3	CYP19A1	HSD11B1	CDC25B	MMP13	ADRA2A	CA2	ESR1	CHRM2	CYP2C19	BCHE	SRD5A2	CYP19A1
	POLA1	HSD11B1	SIGMAR1	CA1	ACHE	SQLE	ADH1A	CYP2C19	PTPN1	CHRM2	GABBR1	CYP17A1	BCHE	SHBG	SLC5A7	MAOA	CDC25A	GLRA1	SLC6A4		SREBF2	SHBG	PTPN2	DRD2	TRPV3	HSD11B1	CDC25B	BCHE	HSD17B3	SLC22A6	SLC22A6		NR1H3	CYP2C19	RARG	ACHE	FAAH	HSD17B2	SLC6A2	CA2	MMP3	ADRA2C	CA1	UGT2B7	CYP17A1	SHBG	MAOA	TRPA1	PTPN2
	NPC1L1	ACHE	RXRA	CA4	PARP1	ESR2	ADH1C	TOP1	SLC5A7	SLC6A2	CTSK	PTPN1	PTPN1	NR1H4	NR1H4	ACHE	ESR1	CES1	SLC6A3		NPC1L1	UGT2B7	NR1H3	CHRM4	HMOX1	CDC25A	NR1I3	ESR1	SIGMAR1	PPARA	PPARA		CYP19A1	TOP1	RARB	SLC6A2	TRPV1	CNR1	KCNA5	CA1	PTGS1	ADRA2B	CA4	SHBG	PTPN1	NR1H4	ACHE	CYP19A1	NR1H3
	NR1I3	PARP1	HTR2A	UGT2B7	HSD11B1	BCHE	SRD5A2	ESR2	NR1I3	SLC6A4	VDR	RORA	CYP17A1	SAE1	SAE1	PTGS1	HMOX1	MPI	KCNN4		DRD2	NR1H3	SQLE	OPRM1	ADRA2C	CDC25B	HSD11B1	SQLE	SLC6A3	PTGFR	PTGFR		PTPN1	ESR2	RARA	SLC6A4	PTGS1	CNR2	HIF1A	CA4	SLC6A2	ADRA1A	UGT2B7	POLA1	RORA	SAE1	PTGS1	AR	SQLE
	NR3C1	HTR7	HTR2C	AR	HTR7	PTPN1	CCR5	BCHE	PTGS1	CYP2C19	NPC1L1	SQLE	PTGS1	PTGES	SHBG	SLC6A2	NR3C2	FAAH	KIF11		SQLE	POLA1	CNR1	OPRD1	CHRM2	NR3C1	NR3C1	ACHE	FAAH	NPC1L1	NPC1L1		NR1I3	BCHE	PTPN1	CYP2C19	NR1H3	SLC6A4	NOS2	NR1H3	AKR1C2	LIPE	AR	NPC1L1	SQLE	PTGES	SLC6A2	FAAH	CNR1
	NR1H4	SERPINA6	CA7	ESR1	SERPINA6	NR1I3	PTGS1	PTPN1	NR1H3	AR	NR1H4	DRD2	NR1H3	AKR1B10	PTGES	HTR2C	NR3C1	TRPV1	HTR2B		BCHE	NPC1L1	FABP4	OPRK1	SLC6A4	NR1H4	NR1H4	CYP51A1	TRPV1	GABRA2	GABRA2			PTPN1	HTR2A	TOP1	RORC	SAE1	NLRP3	NPC1L1	AKR1B10	CA1	ESR1	HSD11B1	DRD2	AKR1B10	HTR2C	TRPV1	FABP4
	IDO1	SHBG	CA12	ESR2	SHBG	PTGS1	AR	CXCR3	RORC	FAAH	GABRA2	SLC6A4	RORC	POLB	AKR1B10	PTGS2	PGR	PPARG	CA2		TRPM8	HSD11B1	PTGS1	ADRA2C	SREBF2	GPBAR1	NR3C2	SLC6A2	NPC1L1	FFAR1	FFAR1			CXCR3	FAAH	ESR2	SREBF2	POLB	CHRM4	IDO1	CA6	CTRB1	ESR2	NR1H3	SLC6A4	POLB	PTGS2	NPC1L1	PTGS1
	GPBAR1	G6PD	AR	SHBG	CTSL	TOP1	CTSD	PTPN2	SREBF2	TRPV1	CDC25A	CYP51A1	SREBF2	PTPN1	POLB	CHRNA4	CDC25B	RARG	GABRB3		PTPRF	NR3C1	PPARG	HMOX1	NPC1L1	NR3C2	PGR	DRD2	PTGES	AKR1B10	AKR1B10			PTPN2	TRPV1	BCHE	NPC1L1	AKR1B10	CHRM5	GPBAR1	CA5B	TAAR1	SHBG	G6PD	CYP51A1	PTPN1	CHRNA4	PTGES	PPARG
	NR3C2	GABBR1	MTNR1A	CDC25B	CTSB	ADORA1	HTR7	PTGS1	NPC1L1		GPBAR1	PPARA	NPC1L1	NR1I3	PTPN1	ADORA1	HSD11B1	RARB	HTR2C		PTPN2	DRD2	FABP3	JAK1	PTAFR	PGR	GPBAR1	CYP17A1	CYP17A1	CDC25A	CDC25A			PTGS1	LSS	PTPN1	ESR2	SLC10A2	CHRM3	SLC6A3	SELE	PABPC1	CDC25B	GABBR1	PPARA	NR1I3	ADORA1	CCR5	FABP3
	PGR	SLC6A3	MTNR1B	NR1I3	G6PD	ADORA2A	NPC1L1	MAOB	ESR2		AKR1B10	PPARD	ESR2	FAAH	NR1I3	ADORA2A	TRPV3	RARA	GSK3B		PLA2G1B	G6PD	PPARD	JAK2	SAE1	IDO1	IDO1	ESR2	ADORA3	CYP19A1	CYP19A1			MAOB	SQLE	PTPN2	CTSD	ALOX5	MDM2	SLC6A4	SELP	CA2	NR1I3	NR3C1	PPARD	FAAH	ADORA2A	ADORA3	PPARD
	DRD2	CTSL	EPHX2	CES1	GABBR1	ADORA3	PTGES	ADORA1	CTSD		POLB	G6PD	CTSD	TRPV1	ACHE	ADORA3	SLC6A3	PTPN1	AR		CDC25B	GABBR1	FFAR1	PTGS2	AKR1B10	NR1H3	DRD2	CYP2C19	MAPK3	HSD11B2	HSD11B2			ADORA1	VDR	PTGS1	CYP17A1	HSD17B3	KIF11	NR3C1	LCK	TYMS	CES1	SIGMAR1	G6PD	TRPV1	ADORA3	MAPK3	FFAR1
	SIGMAR1	CTSB	SLC6A2	HSD11B1	MPO	ALOX5	PTPN6	ADORA2A	SHBG		ACHE	ESR1	SHBG	RORC		FAAH	HSD17B2	RORC	MAOA		ACP1	NR3C2	FAAH	KCNA5	ADRA1A	DRD2	SIGMAR1	NR3C2	PRKCH	FABP4	FABP4			ADORA2A	NR1I3	ADORA1	HMGCR	AR	BRD4	ICMT	CA9	HTR1A	HSD11B1	DRD2	ESR1	RORC	FAAH	PRKCH	FAAH
	NR1H3	EPHX2	SLC6A4	CES2	EPHX2	RORC	PTPN1	ADORA3	CYP17A1		UGT2B7	ACHE	HMGCR	SREBF2		TRPV1	JAK1	HTR2B	ESR1		AKR1B10	PGR	CHRM2	PTAFR	TYMS	SIGMAR1	NR1H3	PTPRF	HSD11B2	KDM2A	KDM2A			ADORA3	MGLL	ADORA2A	CYP51A1	LIPA	BRD2	CYP19A1	CA14	CCR5	CES2	GABRA2	ACHE	SREBF2	TRPV1	HSD11B2	CHRM2
	CYP19A1	MPO	SLC6A3	HIF1A	SLC6A3	SREBF2	PTPN2	UGT2B7	HMGCR		PARP1	ADRA2C	CYP51A1	NPC1L1		FDFT1	JAK2	RXRB	ESR2		SLC6A2	IDO1	SLC6A2	SCN5A	JAK1	HSD17B2	CYP19A1	PTPN2	CDC25A	PHF8	PHF8			UGT2B7	RXRG	ADORA3	PTPN2	BCHE	BRD3	PABPC1	EGFR	PGGT1B	HIF1A	AKR1B10	ADRA2C	NPC1L1	FDFT1	CDC25A	SLC6A2
	HSD17B2	P2RX7	SLC5A7	OPRK1	P2RX7	NPC1L1	SIGMAR1	GLI2	CYP51A1		MAOB	HSD17B2	PGR	ESR2		CYP19A1	NPC1L1	ADRA2B	CYP2D6		CYP2C19	SLC6A3	SLC6A4	SCN9A	JAK2	CYP19A1	HSD17B2	PLA2G1B	PTPN11	FNTA FNTB	FNTA FNTB			GLI2	RXRA	UGT2B7	SHBG	HIF1A	MGLL	CYP17A1	ERBB2	NUDT1	OPRK1	POLB	HSD17B2	ESR2	CYP19A1	PTPN11	SLC6A4
	PTGS2	MTNR1A	MPO	NR1H4	MTNR1A	CTSD	FABP4	GLI1	PTPN2		HTR7	SHBG	PTPN2	CTSD			IDO1	RXRG	HTR6		PTPN6	TRPV3	CYP2C19	PARP1	LTA4H	PTGS2	ALOX5	ACP1	AKR1B10	PPARD	PPARD			GLI1	CHRM2	GLI2	SRD5A1	GRM5	MAPK14	NR3C2	SELL	ADRA1D	NR1H4	CYP19A1	SHBG	CTSD		AKR1B10	CYP2C19
	TRPV3	MTNR1B	ABCB1	GPBAR1	MTNR1B	SHBG	CNR1	RORC	SRD5A1		PAOX	SLC6A2	SRD5A1	CYP17A1			NR1H4	RXRA	CYP2C9		FABP4	CYP19A1	PLK1	ADRA1A	LRRK2	G6PD	G6PD	AKR1B10	HSD11B1	FABP3	FABP3			RORC	ACHE	GLI1	SRD5A2	BRD4	CDC25A	PGR	MET	CEL	GPBAR1	NR3C2	SLC6A2	CYP17A1		PTGS1	PLK1
	G6PD	IDO1	NOS2	NLRP3	SRD5A1	CYP17A1	PPARG	SREBF2	SRD5A2		KAT2B	NR3C1	SRD5A2	CDC25A			ADRA2C	SLC6A2	CYP3A4		PPARA	GABRA2	PLA2G4A	HRH3	CHRM4	GABBR1	GABBR1	SIGMAR1	BCHE	FABP5	FABP5			SREBF2	SLC6A2	RORC	NR3C2	BRD2	CYP19A1	PTGS1	PIM1	QPCT	NLRP3	PGR	NR3C1	CDC25A		BCHE	PLA2G4A
	GABBR1	PAOX	STS	SIRT2	IDO1	HMGCR	PPARA	NPC1L1	NR3C2		TYMS	NR3C2	NR3C2	HMGCR			PTGS2	GC	AOC3		FABP3	AKR1B10	BCHE	HRH4	OPRM1	ALOX5	PTGS2	NR3C1	PTPN2	PLG	PLG			NPC1L1	SLC6A4	SREBF2	NR3C1	BRD3	EPHX1	PTGS2	HCAR2	EPHX1	SIRT2	SLC6A3	NR3C2	HMGCR		ALOX5	BCHE
	ALOX5	SRD5A1		CHRM2	PAOX	CYP51A1	TERT	FABP4	NR3C1		MPO	BCHE	NR3C1	CDC25B			JAK3	MAPK14	CYP2C19		FABP5	HMOX1	PTPN1	JAK3	OPRD1	SLC6A3	UTS2R	TRPV3	BACE1	CHRNA7	CHRNA7			FABP4	CYP2C19	NPC1L1	PGR	HRH3	ICMT	EIF2AK1	PPARD	NR1I2	CHRM2	IDO1	BCHE	CDC25B		PTPN1	PTPN1
	SLC6A3	ACE		APH1A	ACE	PTPN2	FABP3	PPARG	PGR		ADH1B	PTPRF	SERPINA6	CYP51A1			TYK2	NR1H3	ESRRG		PPARD	PTGS2	SHBG	TYK2	OPRK1	TRPV3	TRPV3	ATP12A	CTSD	PTGER2	PTGER2			PPARG	TOP1	FABP4	SERPINA6	TRPV3	ALOX5	ABHD6	IGFBP3	IDO1	PSEN2	PTGS2	PTPRF	CYP51A1		PTPN2	SHBG
	HMOX1	EPHX1		NR1H3	EPHX1	SRD5A1	FABP5	CTSD	SERPINA6		HSD11B1	PTPN2	SIGMAR1	PPARA			CYP11B1	RORB	ADRA2A		FABP1	HSD17B2	PLA2G4B	TNNC1	KCNA5	GABRA2	BRD4	PTPN6	ADH1A	HAO1	HAO1			CTSD	BCHE	PPARG	SIGMAR1	MTNR1A	HCRTR1	SLC18A3	AKR1C3	KCNK2	NR1H3	TRPV3	PTPN2	PPARA		BACE1	PLA2G4B
	BRD4	GABRB3		PPM1B	GABRA5	SRD5A2	PPARD	TERT	SIGMAR1		CHRM1	PLA2G1B	NR1I2	CNR2			CYP11B2	MAPK1	CXCL8		HMOX1	SCN5A	MGLL	LRRK2	EGFR	AKR1B10	BRD2	SHBG	ADH1C	AKR1B1	AKR1B1			TERT	RORC	CTSD	NR1I2	EPHX2	IMPDH2	SLC10A2	AKR1C4	PRSS1	PPM1B	HSD17B2	PLA2G1B	CNR2		CTSD	MGLL
	BRD2	DRD4		NR1H2	DRD4	NR3C2	ADORA3	SHBG	NR1I2		HSD11B2	ACP1	HSD17B3				CHRM4	UGT2B7	PTGS2		TRPV3	SCN9A	PLA2G4C	AR	MAPK1	BRD4	BRD3	FABP4	ESR1	CDC45	CDC45			SHBG	HTR2B	TERT	HSD17B3	TRPV1	MAPK10	CNR1	ESR1	CTRC	NR1H2	PTAFR	ACP1			ESR1	PLA2G4C
	BRD3	VDR		PPP1CC	VDR	NR3C1	MAPK3	FABP3	HSD17B3		HSD17B3	AKR1B10	FABP1				CHRM2	BACE1	HRH3		HSD11B1	EIF2AK1	NR1I3	PRKDC	LIPA	BRD2	SLC6A3	PPARA	ESR2	KDM5C	KDM5C			FABP3	RXRB	FABP3	FABP1	P2RX7	CSNK1D	CNR2	TYR	SLC6A2	PPP1CC	PABPC1	AKR1B10			ESR2	NR1I3
	GABRA2	NPC1L1		SQLE	NPC1L1	PGR	PRKCH	CYP17A1	FABP1		BRD9	SIGMAR1	RBP4				OPRM1	RORA	SIGMAR1		CD81	CHRM4	TOP1	CCNE2	SIGMAR1	BRD3	GABRA2	FABP3	HTR7	IDO1	IDO1			CYP17A1	ADRA2B	CYP17A1	CXCR3	PSEN2	MAPK9	GRM5	KDM4C	KCNH2	SQLE	ALOX5	SIGMAR1			RORA	TOP1
	AKR1B10	NR1H4		CHRM4	NR1H4	SERPINA6	HSD11B2	FABP5	RBP4		LRRK2	CHRM4	PTPN6				OPRD1	NR1I3	SLC22A6		UGT2B7	OPRM1	POLB	PTK2	PTGS2	ADRA2C	AKR1B10	FABP5	RORA	HSPA1A	HSPA1A			FABP5	MAPK14	FABP5	HTR2A	ATP12A	EPHX2	BCHE	CA13	GRM5	CHRM4	FABP4	CHRM4			FNTA	POLB
	LIPA	GABRA2		CHRM5	GABRA2	SIGMAR1	CDC25A	PPARD	PTPN6		DRD4	OPRM1	SQLE				OPRK1	CHRM2	CNR2		PTGS2	OPRD1	RXRA	KDR	EIF2AK1	HMOX1	MTNR1A	PPARD	FNTA	CPA1	CPA1			PPARD	RORB	PPARD	UGT2B7	SCN5A	PABPC1	ACHE	APP	TNKS2	CHRM5	PPARA	OPRM1			CES1	RXRA
	EIF2AK1	GPBAR1		CHRM1	GPBAR1	NR1I2	PTPN11	HMGCR	SQLE		ACE	OPRD1	UGT2B7				PSEN2	SLC6A4	HRH1		NR3C2	OPRK1	RARA	STK3	ESR2	UTS2R	ADRA2C	FABP1	CCR5	PTPN1	PTPN1			HMGCR	MAPK1	HMGCR	PTPN6	C5AR1	DRD4	HRH3	CASP3	F2	CHRM1	FABP3	OPRD1			HSD11B1	RARA
	ADRA2C	AKR1B10		CHRM3	AKR1B10	HSD17B3	AKR1B10	FABP1	UGT2B7		SRD5A1	OPRK1	FABP4				PIM1	CYP2C19	KDM1A		PTGS1	JAK1	RARB	STK26	STK3	MAPK8	ADRA1A	RORA	PTPN6	SLC22A12	SLC22A12			FABP1	RORA	FABP1	MGLL	SCN9A	TOP2A	HSD17B2	MAPK8	P2RX7	CHRM3	FABP5	OPRK1			ADH1A	RARB
	MTNR1A	POLB		PRKCA	POLB	FABP1	PTGS2	CNR1	FABP4		EPHX1	NR1H2	PPARG				PIM3	TRPA1	SLC18A2		GLRA1	JAK2	RARG	MAPK8	STK26	FABP4	LIPA	HMOX1	FDFT1	SAE1 UBA2	SAE1 UBA2			CNR1	TOP2A	CNR1	MAOB	KCNA5	MTNR1A	SIGMAR1	AMPD3	LRRK2	PRKCA	PPARD	NR1H2			ADH1C	RARG
	ADRA1A	GABRB3		CA12	KAT2B	RBP4	CES1	CYP51A1	CNR1		FABP4	UTS2R	TERT				KCNH2	TOP2A	SRD5A2		HSD17B2	ADRA2C	RXRG	UTS2R	SCN5A	PPARA	PTAFR	HMGCR	FABP4	GRM5	GRM5			CYP51A1	TNF	CYP51A1	CES2	SHBG	HTR6	HIF1A	ITGB1	CYP2A6	CA12	SPHK1	UTS2R			SLC6A4	RXRG
	SLC18A3	GABRB3		CA9	GABRB3	PTPN6	SCD	SRD5A1	PPARG		PPARA	PTGER2	FABP3				CYP19A1	TNF	TYR		SCD	PTAFR	RORC	AKR1C3	SCN9A	DPP4	MTNR1B	CD81	PPARG	FOLH1	FOLH1			SRD5A1	PGR	PGR	PREP	MMP13	TBXA2R	ALOX5	PTGDR2	FLT3	CA9	FFAR1	PTGER2			CES2	RORC
	PTAFR	GABRA2		NPC1L1	GABRA1	RARG	HSD17B3	SRD5A2	TERT		FABP3	PTPN6	FABP5				KCNA5	PGR	FAAH		LTB4R	ICMT	SREBF2	TYMS	AKR1C3	FABP3	HTR2C	PGR	PPARA	IDE	IDE			SRD5A2	CES1	SRD5A1	PTGES	PER2	ALDH1A1	EPHX2	PADI1	ELANE	NPC1L1	FABP2	PTPN6			IDO1	SREBF2
	JAK1	GABRA6		PTPN1	GABRA2	RARB	CYP17A1	NR3C2	FABP3		FABP5	HRH3	PPARD				TYMS	MSR1	CES1		SCN5A	BCHE	NPC1L1	LTA4H	ACHE	FABP5	MAPK8	G6PD	TERT	CDK2	CDK2			NR3C2	MPI	SRD5A2	RBP4	MTNR1B	SRD5A1	BRD4	SLC5A2	TRPM8	PTPN1	BRD4	HRH3			PTPN6	NPC1L1
	JAK2	LRRK2		ADRA2A	GABRA6	RARA	BCHE	NR3C1	FABP5		PPARD	TRPV3	CNR1				EGFR	BCHE	KCNH2		SCN9A	PABPC1	CTSD	EIF2AK1	UTS2R	PPARD	TNKS2	SCD	FABP3	CDK2	CDK2			NR3C1	CES2	NR3C2	RORA	PLA2G7	HTR2B	BRD2	PADI4	EGFR	ADRA2A	BRD2	TRPV3			FDFT1	CTSD
	ICMT	TBXAS1		ADRA2C	SRD5A2	UGT2B7	ALOX5	PGR	PPARD		FFAR1	MAPK8	LSS				MAPK1	SQLE	CES2		PREP	KCNA5	CYP17A1	PSEN2	MTNR1A	SPHK1	FABP4	ADRA2C	FABP5	LANCL2	LANCL2			PGR	PTPN2	NR3C1	SQLE	PIK3CB	TBXAS1	BRD3	ALDH2	TGFBR1	ADRA2C	BRD3	MAPK8			FABP4	CYP17A1
	FABP4	SRD5A2		ADRA2B	LRRK2	GLI2	BACE1	CES1	LSS		FABP2	PTAFR	CES1				CNR1	ACHE	CNR1		PTGES	PARP1	HMGCR	PREP	MTNR1B	FFAR1	PPARA	HSD11B1	PPARD	GRM2	GRM2			CES1	ALOX5	CES1	FABP4	PIK3CA	ADRA2A	MTNR1A	F7	ALDH2	ADRA2B	HMOX1	PTAFR			CNR1	HMGCR
	PPARA	KAT2B		ADRA1D	TBXAS1	GLI1	CHRM1	SERPINA6	CES1		MTNR1A	HSD11B1	SCD				DPP4		ADRA2B		CYP51A1	ADRA1A	CYP51A1	CES1	HTR2C	FABP2	DPP4	SLC6A3	PDE7A	CA2	CA2			SERPINA6	PTGS1	SERPINA6	CNR1	NPY5R	HRH2	PSEN2	MAPK1	GSK3B	ADRA1D	DPP4	HSD11B1			PPARG	CYP51A1
	DPP4	TYMS		ADRA1A	TYMS	FABP4	CES2	SIGMAR1	SCD		MTNR1B	FABP4	CES2				CHEK1		SHBG		NR3C1	CYP17A1	UGT2B7	MAPK1	GPBAR1	PTAFR	FABP3	TOP1	NOS2	CA1	CA1			SIGMAR1	LTB4R	SIGMAR1	PPARG	CLK4	ADRA2B	G6PD	IGFBP5	ALDH1A1	ADRA1A	ADRA2C	FABP4			PPARA	UGT2B7
	FABP3	CTSH		ADRA1B	GLI2	PPARG	CTSK	NR1I2	CES2		P2RX7	PPARG	PREP				AKR1C3		ADRA1A		SIGMAR1	LRRK2	KMT5A	GSK3B	SHH	MTNR1A	FABP5	PTAFR	DRD2	HCAR2	HCAR2			NR1I2	CDC25A	NR1I2	TERT	OPRD1	DRD1	GABBR1	PADI2	ALDH3A1	ADRA1B	MTNR1A	PPARG			TERT	KMT5A
	FABP5	CTSC		PAM	GLI1	TERT	ESR1	HSD17B3	PREP		TBXAS1	FABP3	PTGES				SCN5A		HTR1B		CYP17A1	TYMS	ACHE	ACPP	CYP51A1	EIF2AK1	PPARD	RORC	SCD	TTR	TTR			HSD17B3	GLRA1	HSD17B3	FABP3	OPRK1	ADRB1	PLA2G7	PADI3	PRKDC	PAM	EIF2AK1	FABP3			FABP3	ACHE
	PPARD	CTSF		CNR1	CHRM2	FABP3	ESR2	SCD	PTGES		CTSL	FABP5	TOP1				PTAFR		IDO1		JAK1	LTA4H		EGFR	PSEN2	LIPA	SPHK1	SCN5A	CHRM1	PARP1	PARP1			SCD	SREBF2	SCD	FABP5	SREBF2	DRD2	LIPA	KDM3A	CHRNA3	CNR1	LIPA	FABP5			FABP5
	SPHK1	CTSS		HSP90AA1	SIGMAR1	FABP5	FDFT1	ACHE	TRPA1		CTSB	FABP1	RORA				ACPP		FABP4		JAK2	SERPINA6		MDM2	PRKDC	ADRA1A	FFAR1	SCN9A	PTGS1	FBP1	FBP1			ACHE	NPC1L1	ALOX5	PPARD	NPC1L1	ADRA1D	OXTR	MME	GABRB3	HSP90AA1	CYP11B1	FABP1			PPARD
	FFAR1	CTSV		FAAH	FABP4	PPARD	HSD11B1	ALOX5	TOP1		SRD5A2	CYP2C19	TRPA1				SCN9A		FABP3		EIF2AK1	HSD17B3		CASR	KCNE1	ICMT	FABP2	CHRM4	MAOB	PARP2	PARP2			ALOX5	FABP4	RARG	CCR5	CYP51A1	HTR2A	KCNA5	DHODH	HSD17B3	FAAH	CYP11B2	CYP2C19			CA2
	FABP2	GLI2		PRKCE	PPARA	CNR1	METAP1	RBP4	RORA		NQO2	CD81	SLC5A7				ADRA1A		PLAU		ESR2	EPHA4		ABCC9	SLC6A2	PABPC1	SLC18A3	OPRM1	MPO	ITGAL	ITGAL			RBP4	PPARG	RARB	LSS	OXTR	CTSC	P2RX7	F3	PIK3CD	PRKCE	LRRK2	CD81			CA1
	MTNR1B	GLI1		PRKCQ	FABP3	LSS	DRD2	PTPN6	POLB		SLC5A7	DHODH	POLB				MAP3K14		ALOX5		RORA	CLK4		PRKCG	BRD4	CHRM4	HMOX1	OPRD1	PARP1	PSEN2	PSEN2			PTPN6	CTSD	RARA	POLB	PRKCQ	HTR2C	PIK3CB	BRAF	PLA2G6	PRKCQ	DHODH	DHODH			CA4
	HTR2C	FABP4		PRKCH	FABP5	CES1	CHRNA4	TRPA1	CCR5		CHRNA4	ADRA1A	PDE4D				LRRK2		CA4		ICMT	STK3		PRKCD	BRD2	OPRM1	HRH3	OPRK1	GLI2	PTGDR2	PTGDR2			TRPA1	TERT	RBP4	PDE4D	CYP17A1	ADORA1	PIK3CA	TNNI3K	MAPK14	PRKCH	ADRA1A	ADRA1A			METAP1
	CHRM4	PPARA		PRKCG	PPARD	CES2	CDC25B	CCR5	PDE4D		NOS2	BRD4	PTPRF				PRKCG		IGF1R		SHBG	STK26		PRKCA	BRD3	OPRD1	PABPC1	JAK1	GLI1	CTNNB1	CTNNB1			CCR5	FABP3	PTPN6	PTPRF	CYP11B1	TACR2	TRPV1	PYGM	MET	PRKCG	MTNR1B	BRD4			SLC6A3
	OPRM1	FABP3		OPRM1	FFAR1	PREP	MAOB	LSS	PTPRF		IMPDH2	BRD2	HSD11B1				PRKCD		HSD17B1		CHRM4	MTNR1A		CHEK1	EPHX2	OPRK1	CHRM4	JAK2	SLC6A4	HMGCR	HMGCR			LSS	CYP17A1	TRPA1	HSD11B1	CHRM1	OPRM1	TRPV3	ADK	CHRNA4	OPRM1	HTR2C	BRD2			SCD
	OPRD1	FABP5		CPT1A	FABP2	SCD	PARP1	FDFT1	HSD11B1		ADH4	BRD3	PLA2G1B				PRKCA		HDAC1		OPRM1	EGFR		HCRTR2	CYP2C19	HRH3	OPRM1	KCNA5	ALOX5	SLC1A2	SLC1A2			FDFT1	FABP5	CCR5	PLA2G1B	ADRA1A	DRD3	SLC6A2	PPARG	TRPA1	CPT1A	SERPINA6	BRD3			CHRNA4
	OPRK1	PPARD		CTSK	CTSH	PTGES	RORC	PTGER1	PLA2G1B		GLI2	HRH4	CDC25B				FABP4		CACNA2D1		OPRD1	TNNC1		HCRTR1	CYP11B1	MTNR1B	OPRD1	PTPN11	NR1H3	GSTK1	GSTK1			PTGER1	PPARD	LSS	CDC25B	CHRM3	OPRD1	PER2	VCP	MAOB	CTSK	HSD17B3	HRH4			PREP
	LRRK2	FFAR1		CTSL	CTSC	SLC5A7	POLB	PTGER2	CDC25B		GLI1	PGR	ACP1				NR1H3		HTR3A		OPRK1	PRKDC		AKR1B1	MAPK8	HTR2C	OPRK1	PTGS1	TOP1	EGFR	EGFR			PTGER2	HMGCR	FDFT1	ACP1	CYP11B2	OPRK1	CLK4	CASP6	PDE10A	CTSL	PTGER2	PGR			NR1H3
	TYMS	FABP2		CTSB	CTSF	RORA	NR1H3	CES2	ACP1		CHRM2	SCD	G6PD				FABP3		F2		PTAFR	MAPK1		KCNE1	CYP11B2	SLC18A3	KCNA5	PTGS2	DRD4	SRC	SRC			CES2	FABP1	CES2	G6PD	PARP1	ADRB3	HMGCR	CASP7	CTSK	CTSB	PTGFR	SCD			TOP1
	LTA4H	CHRM2			CTSS	TRPA1	PDE4D	PREP	G6PD		SIGMAR1	MTNR1A	AKR1B10				FABP5		PNMT		ADRA2C	BRD4		MAPK14	PARP1	LRRK2	BACE1	EIF2AK1	CTSK	AKR1C3	AKR1C3			PREP	CNR1	PREP	AKR1B10	PIM1	TACR1	CHRM2	CASP8	MPO		BCHE	MTNR1A			DRD4
	PABPC1	SIGMAR1			CTSV	CXCR3	PTPRF	FFAR1	AKR1B10		SIRT2	KCNA5	CCR5				SPHK1		ANPEP		G6PD	NR4A1		DHODH	ICMT	KCNA5	LRRK2	LTB4R	P2RX7	HAO2	HAO2			FFAR1	CYP51A1	FFAR1	PIN1	PIK3CD	CTSF	CHRM1	CASP1	XPO1		JAK1	KCNA5			NOS2
	KCNA5	NQO2			NQO2	POLB	HMGCR	PTGES	PTGER2		CHRNA3	PARP1	FNTA FNTB				FFAR1		ADRA2C		PGR	LIPA		PIM1	ABCC9	JAK1	TBXAS1	NR1H2	METAP1	AMPD2	AMPD2			PTGES	GLI2	PTGES	CES1	BRS3	ADORA2A	CHRM3	TNF	CDK9		JAK2	PARP1			RORC
	EPHX2	CHRM4			NOS2	PDE4D	PLA2G1B	VDR	FNTA		GABRB3	TNKS2	FFAR1				FABP2		CYP19A1		NR1H4	MDM2		PIM3	PABPC1	JAK2	TYMS	ADRA1A	DNMT3A	PDE5A	PDE5A			VDR	GLI1	VDR	SCD	PIM2	ADORA3	MTNR1B	FOLH1	PTGS1		ICMT	TNKS2			POLB
	MAPK8	CHRM5			CHRM4	PTPRF	ACP1	RARG	PTGER1		PTGER2	ADORA2A	RARG				ABCC9		CHRM2		PABPC1	JAK3		ADORA2A	TNNC1	TNKS2	EPHX2	CES2	GRM5	PDE9A	PDE9A			RARG	UGT2B7	SPHK2	FNTA	ACHE	SIGMAR1	SCN5A	IL2	KCNN1		MMP13	ADORA2A			PDE4D
	UTS2R	CHRM3			CHRM5	HSD11B1	G6PD	RARB	FFAR1		PTGFR	ADORA2B	RARB				CHRM5		CHRM1		GC	TYK2		ADORA2B	NR3C1	TYMS	LTA4H	FFAR1	RORC	GRM3	GRM3			RARB	SRD5A1	PLA2G4A	TRPA1	NR4A1	CYP2D6	PTPN22	CA5A	KCNN3		CYP51A1	ADORA2B			PTPRF
	SCN5A	GRM4			CHRM3	PLA2G1B	CYP51A1	RARA	CD81		SLC6A3	PTGER4	RARA				CHRM1		TACR2		KCNH2	CYP51A1		MTNR1A	PIM1	LTA4H	JAK1	LSS	POLB	GRM6	GRM6			RARA	SRD5A2	SPHK1	TOP1	NPY2R	CTSS	PRKCQ	ITGB7	KCNN2		UTS2R	PTGER4			HMGCR
	SCN9A	PDE7A			PDE7A	CDC25B	DRD4	SPHK2	ALOX5		KCNK2	PTGFR	RXRA				KCNE1		CHRM3		EPHA4	ALOX5		PER2	JAK3	HRH4	JAK2	LRRK2	PDE4D	PIM1	PIM1			SPHK2	NR3C2	RORA	CD81	NQO2	MMP9	SCN9A	ADAMTS4	PRKCA		VDR	PTGFR			PLA2G1B
	AKR1C3	HSD17B3			SIRT2	ACP1	UGT2B7	PLA2G4A	SLC6A3		CHRM4	PTGDR	CD81				CHRM3		ADRB3		FFAR1	FABP4		ALOX5	NQO2	DHODH	ROCK2	TYMS	PTPRF	PIM2	PIM2			PLA2G4A	NR3C1	FNTA FNTB	SLC6A3	TSPO	CTSV	NPY5R	ADORA3	GRM4		CHRM4	PTGDR			CDC25B
	TBXAS1	MGLL			GRM4	G6PD	RORA	SPHK1	ADORA3		CHRM5	LIPA	ALOX5				CYP2C9		S1PR5		JAK3	PPARA		EPHA4	TTK	ROCK2	CYP17A1	LTA4H	HMGCR	PYGL	PYGL			SPHK1	SERPINA6	SHBG	ADORA3	LRRK2	CYP1A2	OPRD1	YARS	HTT		CHRM1	LIPA			ACP1
	STK3	SLC6A4			HSD17B3	AKR1B10	FFAR1	RORA	MAPK3		CHRM3	EIF2AK1	SLC6A3				CYP2C19		S1PR4		TYK2	FABP3		LIPA	PIM2	SCN5A	NQO2	STK3	PLA2G1B	PYGM	PYGM			RORA	SIGMAR1		MAPK3	AVPR1A	CYP2C9	C5AR1	SLC5A1	SHH		MAPK8	EIF2AK1			G6PD
	STK26	NOS2			UGT2B7	CCR5	CTSL	FNTA FNTB	PRKCH		GRM4	PTGIR	ADORA3				STK3		ALB		TYMS	FABP5		TSPO	TNKS2	EPHX2	TTK	STK26	ACP1	BACE1	BACE1			FNTA FNTB	NR1I2		PRKCH	PTGS2	CYP3A4	OPRK1	SLC29A1	LCK		CHRM3	PTGIR			CYP51A1
	CYP11B1	ADH1B			SLC6A2	FDFT1	CTSB		HSD11B2		KCNA5	FDFT1	MAPK3				PARP1		NOS1		LTA4H	PPARD		CLK4	DHODH	TACR1	EIF2AK1	DHCR7	G6PD	LTA4H	LTA4H				HSD17B3		HSD11B2	PRKDC	CYP2C19	MMP13	ENPEP	TLR8		TRPV1	FDFT1			HSD17B2
	CYP11B2	UGT2B7			SLC6A4	RXRA	SLC6A3		CDC25A		SLC6A2	TOP1	PRKCH				F2RL3		S1PR3		PRKDC	SPHK1		CYP19A1	CHRM1	CYP17A1	CDK5R1	EGFR	CYP51A1	SLC6A12	SLC6A12				SCD		CDC25A	ESR1	IDO1	NQO2	SCN10A	CTSC		NR4A1	TOP1			CNR2
	EGFR	SIRT2			MGLL	RXRG	TYMS		PTPN11		PARP10	ATP12A	HSD11B2				AOC3		S1PR1		EGFR	FFAR1		CHRM2	CHRM3	SCN9A	HTR2A	MAPK1	PTPN1	PLK1	PLK1				POLB		PTPN11	ESR2	ADRA1A	PIM1	AMPD2	HMOX1		SCN5A	ATP12A			FFAR1
	MAPK1	KCNK2			CHRNB4	FNTA FNTB	TOP1		ADORA1		CYP2A6	JAK1	CDC25A				SLC6A4		SPHK2		MAPK1	FABP2		P2RX7	CLK4	P2RX7	P2RX7	LIPA	CA2	AKR1C2	AKR1C2				SHBG		ALOX5	DRD2	GABRB3	PIK3CD	PTPRG	CTSS		ACPP	JAK1			PARP1
	CYP17A1	SLC6A2			KCNK2	PTGER1	ATP12A		ADORA2A		CYP11B1	JAK2	PTPN11				PYGL		MAOB		ADRA1A	MTNR1B		MTNR1B	ESR1	TBXAS1	ADORA2B	BRD4	CA1	FDFT1	FDFT1						NR1H2	EZH2	GABRB3	PIM2	PYGL	CTSV		SCN9A	JAK2			SLC5A7
	PSEN2	GABRA1			ADH1B	PTGER2	CD81		SPHK2		PGGT1B	ROCK2	ADORA1				LIPA				LIPA	PSEN2		EPHX1	ACPP	ADORA2B	DHODH	SPHK2	PABPC1	KMO	KMO						NOS2	MAPK14	GABRB3	NR4A1	DHFR	NOS1		P2RX7	ROCK2			PTGER1
	BACE1	HMOX1			GABRA1	FFAR1	EPHX2		PLA2G4A		EPHX2	HCRTR2	ADORA2A				ADORA3				TOP1	PIM1		BRD4	ERBB2	CYP11B1	EGFR	SPHK1	CA4	HRH3	HRH3						BACE1	CTSK	GABRA2	AVPR1A	NEU2	NOS3		PRMT3	HCRTR2			PTGER2
	TNKS2	GABRA5			HMOX1	VDR	P2RX7		SPHK1		HMOX1	HCRTR1	SPHK2				MAPK3				LRRK2	TRPV1		PRKCZ	RPS6KA5	CYP11B2	MAPK1	MTNR1A	TYMS	DAO	DAO						HIF1A	PGGT1B	P2RX7	NPY2R	PPARA	IDH1		TYMS	HCRTR1			HTR7
	SERPINA6	CA5A			GABRA5	CD81	TBXAS1		HTR2B		CYP11B2	SPHK2	PLA2G4A				UTS2R				STK3	PIM3		PDE10A	ADORA2B	NQO2	ADORA2A	PARP1	FFAR1	ACE	ACE						DHCR7	KCNA3	CES2	PGGT1B	AGTR1	CHRNA4		NQO2	SPHK2			DRD2
	CTSK	PABPC1			PABPC1	SLC6A3	CHRNA3		RXRB		MGLL	SPHK1	SPHK1				KCNJ11				SLC6A3	VDR		KCNH2	CTSK	BACE1	PRMT3	FNTA FNTB	MAOA	PTPRC	PTPRC						FFAR1	JAK3	DNM1	F2RL3	ACE	MCHR1		KCNA5	SPHK1			TNF
	CTSS	CYP17A1			KCNA5	MAPK3	EPHX1		ADRA2B		FLT3	LRRK2	HTR2B				EPHA4				BRD4	CCNE2		ADORA1	CTSS	CNR1	CYP11B1	BRD2	TNF	CCR2	CCR2						ADORA1	JAK1	VDR	CYP11B1	ANPEP	ADH1A		LTA4H	LRRK2			PTGIR
	TTK	KCNA5			CA5A	PRKCH	ACE		RARG		GSK3B	MTNR1B	RXRB				EPHX2				PSEN2	PTK2		ADORA3	PTPN1	CNR2	CYP11B2	BRD3	CTSL	CPB1	CPB1						ADORA2A	JAK2	NR1I3	CYP11B2	CASP2	ADORA1		SLC18A3	MTNR1B			MPI
	HSD17B3	CHRNB4			TNKS2	HSD11B2	LTB4R		RXRG		PRSS1	HTR2A	ADRA2B				STK26				PIM1	KDR		TRPV1	AOC3	STK3	ICMT	MTNR1B	CTSB	GSK3B	GSK3B						SPHK2	AKR1C3	PTPN1	LRRK2	THRA	ADORA2A		TNKS2	HTR2A			CTSK
	TRPV1	BRD9			BRD9	CDC25A	MTNR1A		RARB		CTRC	HTR2C	RXRG				EIF2AK1				KCNA5	BRD2		PTK2B	BCHE	STK26	CNR1	ICMT	KCNK2	GSK3A	GSK3A						PLA2G4A	SLC6A9	HMGCR	EZH2	THRB	STAT3		STK3	HTR2C			POLA1
	P2RX7	TNKS2			CYP17A1	PTPN11	MTNR1B		RARA		SLC22A6	NQO2	MAPK14				CCNB3				PIM3	BRD3		TNKS2	MAOA	TTK	CNR2	CYP11B1	POLA1	GSR	GSR						SPHK1	STK3	CCR2	ADRA1A	MMP16	GABRB3		STK26	NQO2			PLA2G4A
	NQO2	MAP2K1			MAP2K1		MPO		RXRA		PDE7A	P2RX7	RORB				GSK3B				SPHK2	HTR2C		CHRM5	IGF1R	HTR2A	HIF1A	HTR2C	PLA2G4A	ECE1	ECE1						ATP12A	PTK2B	FAAH	PARP1	MMP14	GABRB3		SLC22A6	P2RX7			CD81
	HIF1A	PARP10			PIN1		BRD9		MAPK14		FAAH	HMOX1	MAPK1				CDK1				SPHK1	NQO2		CHRM3	INSR	PARP1	TRPV1	CYP11B2	CD81	GRK6	GRK6						TOP2A	ERBB2	KCNH2	GCGR	MMP8	GABRA2		OPRM1	HMOX1			TYMS
	PARP1	PIN1			HRH3		NR1H4		RORB		IDO1	TYMS	NR1H2				HMGCR				HMGCR	SLC18A3		PYGL	CDK2	PREP	TACR1	PSEN2	MTNR1A	OXER1	OXER1						TNF	EGFR	AR	PRKDC	ERAP2	CES1		OPRD1	TYMS			CHRM1
	ADORA2B	MAOA			HRH4		SAE1		MAPK1		DRD2	LTA4H	NOS2				PER2				CES2	CYP11B1		BRD2	KDR	EGFR	PYGL	EPHX2	MTNR1B	IMPDH2	IMPDH2						TBXAS1	ROCK2	CNR1	BRS3	NOX4	ADRA1B		OPRK1	LTA4H			ADH1B
	PRKDC	PRSS1			MAOA		GSK3B		NR1H2		ADRA2C	IMPDH2	BACE1				TRPV1				PTPN11	CYP11B2		BRD3	TYK2	NTRK1	NTRK1	PDE4D	EPHX2	PDE7A	PDE7A						ADRA2A	RHOA	UGT2B7	MDM2	TYMS	HRH3		BRS3	IMPDH2			IL6
	DHODH	CTRC			PARP10		CNR2		NOS2		TYK2	TACR1					CYP17A1				MTNR1A	CHRM1		IMPDH2	FGFR1	MAPK1	PREP	TNNC1	IDO1	PLA2G2A	PLA2G2A						ADRA2C	MAPK8	NPC1L1	VDR	ATIC	HRH4		IMPDH2	TACR1			ADAM17
	CNR1	HRH3			IMPDH2		GABRA5		BACE1		CDC45	MAPK10					MTNR1A				CLK4	CHRM3		CCNB3	PDE10A	SERPINA6	GRIN2B	AKR1C3	CES1	AKR1C4	AKR1C4						PTGS2	CCR9	ESR1	GABRA2	ALOX12	DRD4		TBXAS1	MAPK10			GLUL
[truncated: 115 more columns]
