# Supplementary material for: Essential oil-derived compounds target core fatigue-related genes: A network pharmacology and molecular Docking approach
Source: PLoS One. 2025 May 28;20(5):e0314125. doi: 10.1371/journal.pone.0314125 (PMC12118864; doi:10.1371/journal.pone.0314125)
Supplement: S2 Table — (XLSX) [file pone.0314125.s002.xlsx]

## Sheet: docking interaction
					ALB( 7VR0)
Pubhem ID	Compounds	Interaction Type	Residues ( AA)	Residues ( AA)	Bond Length (Å)	Docking score ( Kcal/mol)	Cavity Volume ( Å3)	Center ( X, y, z)	docking Size (x, y, z)
12303902	⍺-copaene	Hydrophic Interaction	219A LEU 219A LEU 223A PHE 223A PHE 234A LEU 238A LEU 238A LEU 260A LEU 264A ILE 290A ILE 291A ALA	219A Leu 219A Leu 223A Phe 223A Phe 234A Leu 238A Leu 238A Leu 260A Leu 264A Ile 290A Ile 291A Ala	3.64 3.3 3.58 3.59 3.89 3.49 3.35 3.69 3.23 3.12 3.59	-7.8	6694	⎼2,4, 15	35, 18, 26
6429077	Calamenene	Hydropbic Interaction	214A TRP 219A LEU 219A LEU 223A PHE 238A LEU 238A LEU 260A LEU 264A ILE 291A ALA	214A Trp 219A Leu 219A Leu 223A Phe 238A Leu 238A Leu 260A Leu 264A Ile 291A Ala	3.67 3.33 3.68 3.68 3.7 3.64 3.61 3.39 3.25	-7.8	6694	⎼2,4, 15	35, 18, 26
86895	Cupanene	Hyprophobic Interaction	115A LEU 115A LEU 138A TYR 161A TYR 186A ARG 186A ARG	115A Leu 115A Leu 138A Tyr 161A Tyr 186A Arg 186A Arg	3.64 3.83 3.61 3.56 3.95 3.87	-7.2	6694	⎼2,4, 15	35, 18, 26
160799	T-cadinol	Hyrophobic Interaction	150A TYR 219A LEU 238A LEU 257A ARG 260A LEU 260A LEU 264A ILE 290A ILE 291A ALA	150A Tyr 219A Leu 238A Leu 257A Arg 260A Leu 260A Leu 264A Ile 290A Ile 291A Ala	3.76 3.48 3.5 3.33 3.9 3.5 3.66 3.23 3.57	⎼7	6694	⎼2,4, 15	35, 18, 26
		Hydrogen Bonds	222A ARG	222A Arg	2.12
					BCL2 (6GL8)
12303902	⍺-copaene	Hyrophobic Interaction	104A PHE 108A TYR 111A ASP 112A PHE 112A PHE 112A PHE 112A PHE 115A MET 137A LEU 153A PHE	104A Phe 108A Tyr 111A Asp 112A Phe 112A Phe 112A Phe 112A Phe 115A Met 137A Leu 153A Phe	3.72 3.71 3.51 3.8 3.72 3.79 3.56 3.92 3.88 3.42	-7.4	323	12, 2, 20	18, 18, 18
6429077	Calamenene	Hyrophobic interaction	104A PHE 104A PHE 108A TYR 108A TYR 112A PHE 112A PHE 112A PHE 137A LEU 153A PHE	104A Phe 104A Phe 108A Tyr 108A Tyr 112A Phe 112A Phe 112A Phe 137A Leu 153A Phe	3.87 3.34 3.68 3.97 3.59 3.48 3.94 3.57 3.67	-7.5	323	12, 2, 20	18, 18, 18
86895	Cupanene	Hyrophobic Interaction	104A PHE 108A TYR 108A TYR 108A TYR 111A ASP 112A PHE 112A PHE 112A PHE	104A Phe 108A Tyr 108A Tyr 108A Tyr 111A Asp 112A Phe 112A Phe 112A Phe	3.77 3.69 3.83 3.71 3.66 3.69 3.63 3.55	-6.5	323	12, 2, 20	18, 18, 18
		π-Stacking	104A PHE	104A Phe	4.76
160799	T-cadinol	Hyrophobic Interaction	104A PHE 104A PHE 108A TYR 108A TYR 111A ASP 112A PHE 112A PHE 133A VAL 153A PHE	104A Phe 104A Phe 108A Tyr 108A Tyr 111A Asp 112A Phe 112A Phe 133A Val 153A Phe	3.81 3.47 3.78 3.68 3.42 3.25 3.59 3.52 3.94	-6.9	323	12, 2, 20	18, 18, 18
		Hydrogen Bonds	149A ALA	149A Ala	2.4
					CTNN1B1(1G3J)
12303902	⍺-copaene	Hyrophobic interaction	451C VAL 452C LEU 492C PRO 496C LYS 496C LYS 497C LEU	451C Val 452C Leu 492C Pro 496C Lys 496C Lys 497C Leu	3.66 3.45 3.58 3.64 3.36 3.84	4.6	222	53, 125, 32	18, 18, 18
6429077	Calamenene	Hyrophobic interaction	493C VAL 496C LYS 501C PRO	493C Val 496C Lys 501C Pro	3.7 3.74 3.6	5.8	222	53, 125, 32	18, 18, 18
		π-Cation Interactions	496C LYS	496C Lys	3.34
86895	Cupanene	Hydrophobic Interaction	452C LEU 492C PRO 493C VAL 496C LYS	452C Leu 492C Pro 493C Val 496C Lys	3.6 3.88 3.69 3.52	4.1	222	53, 125, 32	18, 18, 18
		π-Cation Interactions	496C LYS	496C Lys	4.51
160799	T-cadinol	Hyrodobhobic Interaction	452C LEU 452C LEU 493C VAL	452C Leu 452C Leu 493C Val	3.64 3.63 3.61	4.3	222	53, 125, 32	18, 18, 18
		Hydrogen Bonds	451C VAL 455C GLY	451C Val 455C Gly	3.33 3.48
					EGFR (4I23)
12303902	⍺-copaene	Hydophobic Interaction	718A LEU 726A VAL 726A VAL 743A ALA 745A LYS 793A MET 844A LEU 844A LEU	718A Leu 726A Val 726A Val 743A Ala 745A Lys 793A Met 844A Leu 844A Leu	3.64 3.47 3.83 3.23 3.73 3.81 3.56 3.49	6.8	293	0, -54, -23	18, 18, 18
6429077	Calamenene	Hydrophobic Interaction	718A LEU 726A VAL 726A VAL 743A ALA 745A LYS 790A THR 792A LEU 793A MET 844A LEU	718A Leu 726A Val 726A Val 743A Ala 745A Lys 790A Thr 792A Leu 793A Met 844A Leu	3.7 3.67 3.76 3.54 3.73 3.93 3.76 3.84 3.43	7.1	293	0, -54, -23	18, 18, 18
86895	Cupanene	Hyrdrophobic Interaction	718A LEU 726A VAL 726A VAL 743A ALA 745A LYS 790A THR 792A LEU 793A MET 844A LEU 854A THR	718A Leu 726A Val 726A Val 743A Ala 745A Lys 790A Thr 792A Leu 793A Met 844A Leu 854A Thr	3.59 3.76 3.24 3.7 3.7 3.77 3.66 3.84 3.43 3.95	7.1	293	0, -54, -23	18, 18, 18
160799	T-cadinol	Hyrdrophobic Interaction	726A VAL 743A ALA 745A LYS 790A THR 844A LEU 854A THR	726A Val 743A Ala 745A Lys 790A Thr 844A Leu 854A Thr	3.37 3.6 3.62 3.89 3.39 3.76	6.7	293	0, -54, -23	18, 18, 18
		Hydrogen Bonds	790A THR	790A Thr	2.17
					ESR1(6VPF)
12303902	⍺-copaene	Hyrdrophobic Interaction	346A LEU 383A TRP 384A LEU 384A LEU 387A LEU 391A LEU 404A PHE 525A LEU	346A Leu 383A Trp 384A Leu 384A Leu 387A Leu 391A Leu 404A Phe 525A Leu	3.66 3.88 3.92 3.62 3.46 3.55 3.24 3.29	7.8	704	11, -9, 69	18, 18, 24
6429077	Calamenene	Hyrdophobic Interaction	346A LEU 346A LEU 350A ALA 384A LEU 387A LEU 387A LEU 404A PHE 424A ILE 425A PHE 525A LEU	346A Leu 346A Leu 350A Ala 384A Leu 387A Leu 387A Leu 404A Phe 424A Ile 425A Phe 525A Leu	3.85 3.64 3.43 3.81 3.68 3.69 3.92 3.55 3.41 3.84	7.9	704	11, -9, 69	18, 18, 24
86895	Cupanene	Hyrodrophobic interaction	346A LEU 350A ALA 383A TRP 387A LEU 391A LEU 404A PHE 525A LEU	346A Leu 350A Ala 383A Trp 387A Leu 391A Leu 404A Phe 525A Leu	3.76 3.7 3.58 3.96 3.83 3.34 3.64	8.2	704	11, -9, 69	18, 18, 24
160799	T-cadinol	Hyrodrophobic Interaction	346A LEU 350A ALA 387A LEU 404A PHE 425A PHE 428A LEU 525A LEU	346A Leu 350A Ala 387A Leu 404A Phe 425A Phe 428A Leu 525A Leu	3.66 3.61 3.88 3.71 3.54 3.78 3.88	8.1	704	11, -9, 69	18, 18, 24
					IL-6 (1ALU)
12303902	⍺-copaene	Hyrdrophobic interaction	42A GLU 104A ARG 105A PHE 105A PHE	42A Glu 104A Arg 105A Phe 105A Phe	3.61 3.74 3.42 3.66	5.9	166	14, -31, 0	18, 18, 18
6429077	Calamenene	Hyrdopbic Interaction	46A LYS 46A LYS 104A ARG 105A PHE 106A GLU 163A THR	46A Lys 46A Lys 104A Arg 105A Phe 106A Glu 163A Thr	3.73 3.52 3.56 3.43 3.67 3.42	6.4	166	14, -31, 0	18, 18, 18
86895	Cupanene	Hyrophobic Interaction	42A GLU 46A LYS 104A ARG 105A PHE	42A Glu 46A Lys 104A Arg 105A Phe	3.83 3.56 3.27 3.6	6.5	166	14, -31, 0	18, 18, 18
		π-Cation Interactions	46A LYS	46A Lys	4.19
160799	T-cadinol	Hydropbic Interaction	46A LYS 46A LYS 104A ARG 105A PHE 106A GLU	46A Lys 46A Lys 104A Arg 105A Phe 106A Glu	3.65 3.66 3.7 3.68 3.9	6.1	166	14, -31, 0	18, 18, 18
		Hydrogen Bonds	43A THR 104A ARG 104A ARG 160A ASP	43A Thr 104A Arg 104A Arg 160A Asp	3.36 2.75 2.27 2.4
					PPARG (6TSG)
12303902	⍺-copaene	Hyrdrophobic Interaction	319A LYS 320A TYR 320A TYR 320A TYR 323A HIS 446A VAL 450A VAL 472A ILE	319A Lys 320A Tyr 320A Tyr 320A Tyr 323A His 446A Val 450A Val 472A Ile	3.44 3.68 3.26 3.72 3.9 3.39 3.54 3.8	7	218	⎼6,⎼5, ⎼38	18, 18, 18
6429077	Calamenene	Hyrdrophoic Interaction	320A TYR 443A ARG 450A VAL 450A VAL 472A ILE	320A Tyr 443A Arg 450A Val 450A Val 472A Ile	3.49 3.66 3.7 3.77 3.74	6.9	218	⎼6,⎼5, ⎼38	18, 18, 18
86895	Cupanene	Hydropbic Interaction	320A TYR 323A HIS 447A THR 450A VAL 450A VAL 473A TYR	320A Tyr 323A His 447A Thr 450A Val 450A Val 473A Tyr	3.56 3.99 3.66 3.74 3.67 3.65	6.5	218	⎼6,⎼5, ⎼38	18, 18, 18
160799	T-cadinol	Hydropbic Interaction	320A TYR 320A TYR 398A PRO	320A Tyr 320A Tyr 398A Pro	3.43 3.64 3.7	7.1	218	⎼6,⎼5, ⎼38	18, 18, 18
		Hydrogen Bonds	320A TYR 397A ARG	320A Tyr 397A Arg	2.18 2.45
					PTSGS2 (5KIR)
12303902	⍺-copaene	Hydropbic Interaction	86A PRO 89A VAL 89A VAL 93A LEU 115A TYR	86A Pro 89A Val 89A Val 93A Leu 115A Tyr	3.84 3.98 3.62 3.59 3.58	7.4	14625	19, 12, 37	35, 35, 34
6429077	Calamenene	Hyrdophobic interaction	349A VAL 352A LEU 355A TYR 387A TRP 518A PHE 518A PHE 523A VAL 523A VAL 527A ALA	349A Val 352A Leu 355A Tyr 387A Trp 518A Phe 518A Phe 523A Val 523A Val 527A Ala	3.34 3.59 3.97 3.74 3.4 3.68 3.48 3.49 3.42	7.6	14625	19, 12, 37	35, 35, 34
86895	Cupanene	Hydrophobic Interacton	349A VAL 352A LEU 518A PHE 518A PHE 523A VAL 523A VAL 527A ALA	349A Val 352A Leu 518A Phe 518A Phe 523A Val 523A Val 527A Ala	3.6 3.31 3.63 3.74 3.5 3.49 3.53	7.5	14625	19, 12, 37	35, 35, 34
160799	T-cadinol	Hydropbic Interaction	349A VAL 349A VAL 352A LEU 518A PHE 518A PHE 523A VAL 523A VAL 527A ALA 531A LEU 531A LEU	349A Val 349A Val 352A Leu 518A Phe 518A Phe 523A Val 523A Val 527A Ala 531A Leu 531A Leu	3.43 3.8 3.92 3.32 3.95 3.57 3.79 3.34 3.81 3.57	8.1	14625	19, 12, 37	35, 35, 34
		Hydrogen Bonds	530A SER	530A Ser	2.05
					STAT3 (6TLC)
12303902	⍺-copaene	Hydropbic Interaction	586A MET 673A LEU 674A TYR 674A TYR 674A TYR 675A PRO	586A Met 673A Leu 674A Tyr 674A Tyr 674A Tyr 675A Pro	3.51 3.5 3.62 3.62 3.75 3.71	5	485	⎼27, 7, ⎼15	18, 18, 18
6429077	Calamenene	Hydropbic Interaction	584A TYR 584A TYR 673A LEU 674A TYR 674A TYR 675A PRO 677A ILE	584A Tyr 584A Tyr 673A Leu 674A Tyr 674A Tyr 675A Pro 677A Ile	3.52 3.69 3.43 3.68 3.82 3.54 3.94	6.4	485	⎼27, 7, ⎼15	18, 18, 18
86895	Cupanene	Hydropbic Interaction	584A TYR 673A LEU 675A PRO	584A Tyr 673A Leu 675A Pro	3.62 3.74 3.44	5	485	⎼27, 7, ⎼15	18, 18, 18
160799	T-cadinol	Hydrophobic Interactions	674A TYR	674A Tyr	3.66	5.9	485	⎼27, 7, ⎼15	18, 18, 18
					TNF (1TNF)
12303902	⍺-copaene	Hydropbic Interaction	8A PRO 13A VAL 13A VAL 15A HIS 36A LEU	8A Pro 13A Val 13A Val 15A His 36A Leu	3.71 3.29 3.63 3.55 3.69	5.6	106	33, 47, 57	18, 18, 18
6429077	Calamenene	Hydrophobic Interactions	8A PRO 11A LYS 13A VAL 36A LEU 36A LEU	8A Pro 11A Lys 13A Val 36A Leu 36A Leu	3.74 3.81 3.36 3.45 3.59	5.6	106	33, 47, 57	18, 18, 18
86895	Cupanene	Hydrophobic Interaction	15A HIS 36A LEU 59A TYR 59A TYR 59A TYR	15A His 36A Leu 59A Tyr 59A Tyr 59A Tyr	3.76 3.51 3.86 3.86 3.53	5.5	106	33, 47, 57	18, 18, 18
160799	T-cadinol	Hydrobhobic Interaction	8A PRO 13A VAL 36A LEU 36A LEU 59A TYR 155A ILE	8A Pro 13A Val 36A Leu 36A Leu 59A Tyr 155A Ile	3.96 3.35 3.32 4 3.8 3.56	5.2	106	33, 47, 57	18, 18, 18
